# Supplementary material for: ﻿A new species of Cyrtodactylus (Squamata, Gekkonidae) from Hon Tre Island in Khanh Hoa Province, Vietnam
Source: Zookeys. 2025 Sep 24;1253:195–218. doi: 10.3897/zookeys.1253.149459 (PMC12489490; doi:10.3897/zookeys.1253.149459)
Supplement: XML Treatment for Cyrtodactylus arnei [file zookeys.1253.149459-treatment1.xml]

<!DOCTYPE tp:taxon-treatment
  PUBLIC "-//TaxonX//DTD Taxonomic Treatment Publishing DTD v0 20100105//EN" "tax-treatment-NSO.dtd">
<tp:taxon-treatment xmlns:tp="http://www.plazi.org/taxpub"><tp:treatment-meta><kwd-group><label>Taxon classification</label><kwd>
                <named-content content-type="kingdom">Animalia</named-content>
              </kwd><kwd>
                <named-content content-type="order">Squamata</named-content>
              </kwd><kwd>
                <named-content content-type="family">Gekkonidae</named-content>
              </kwd></kwd-group><mixed-citation publication-type="journal"><person-group><name><surname>Do</surname><given-names>Quyen Hanh</given-names></name><name><surname>Ngo</surname><given-names>Hanh Thi</given-names></name><name><surname>Nguyen</surname><given-names>Truong Quang</given-names></name><name><surname>Le</surname><given-names>Minh Duc</given-names></name><name><surname>Ziegler</surname><given-names>Thomas</given-names></name><name><surname>Do</surname><given-names>Dang Trong</given-names></name><name><surname>Pham</surname><given-names>Cuong The</given-names></name></person-group><article-title>﻿A new species of <italic><tp:taxon-name><tp:taxon-name-part taxon-name-part-type="genus" reg="Cyrtodactylus">Cyrtodactylus</tp:taxon-name-part></tp:taxon-name></italic> (<tp:taxon-name><tp:taxon-name-part taxon-name-part-type="order">Squamata</tp:taxon-name-part></tp:taxon-name>, <tp:taxon-name><tp:taxon-name-part taxon-name-part-type="family">Gekkonidae</tp:taxon-name-part></tp:taxon-name>) from Hon Tre Island in Khanh Hoa Province, Vietnam</article-title><source>Zookeys</source><day>24</day><month>09</month><year>2025</year><volume>1253</volume><fpage>195</fpage><lpage>218</lpage><pub-id pub-id-type="doi">10.3897/zookeys.1253.149459</pub-id></mixed-citation></tp:treatment-meta><tp:nomenclature><label>﻿</label><tp:taxon-name><object-id xmlns:xlink="http://www.w3.org/1999/xlink" content-type="arpha" xlink:type="simple">E96A978A-5770-52B8-9690-15A41E844333</object-id>
              <tp:taxon-name-part taxon-name-part-type="genus" reg="Cyrtodactylus">Cyrtodactylus</tp:taxon-name-part>
              <tp:taxon-name-part taxon-name-part-type="species" reg="arnei">arnei</tp:taxon-name-part>
              <object-id xmlns:xlink="http://www.w3.org/1999/xlink" content-type="zoobank" xlink:type="simple">https://zoobank.org/2FF533C8-93B7-44B9-AB0A-387EA9A943F1</object-id>
            </tp:taxon-name><tp:taxon-status xmlns:xlink="http://www.w3.org/1999/xlink" xlink:type="simple">sp. nov.</tp:taxon-status><xref ref-type="fig" rid="F4">Figs 4</xref><xref ref-type="fig" rid="F5">, 5</xref></tp:nomenclature><tp:treatment-sec sec-type="type material" id="SECID0EURAG"><title>Type material.</title><p><bold><italic>Holotype</italic>.</bold><abbrev xmlns:xlink="http://www.w3.org/1999/xlink" content-type="institution" xlink:title="Institute of Ecology and Biological Resources" id="ABBRID0E6RAG" xlink:type="simple">IEBR</abbrev> R.6365 (Field number KH.2020.7), adult male, collected on 26 September 2020 by C.T. Pham on Hon Tre Island (<named-content xmlns:xlink="http://www.w3.org/1999/xlink" content-type="dwc:verbatimCoordinates" xlink:type="simple"><named-content content-type="geo-json" specific-use="{&#34;type&#34;:&#34;Point&#34;,&#34;coordinates&#34;:[109.264567,12.216325]}" id="NCID0EHSAG" xlink:type="simple">12°12'58.77"N, 109°15'52.44"E</named-content></named-content>; at an elevation of 74 m asl.), Khanh Hoa Province, Vietnam. <bold><italic>Paratypes</italic>.</bold> Five adult males: <abbrev xmlns:xlink="http://www.w3.org/1999/xlink" content-type="institution" xlink:title="Institute of Ecology and Biological Resources" id="ABBRID0EQSAG" xlink:type="simple">IEBR</abbrev> R.6366 (Field number KH.2020.5), <abbrev xmlns:xlink="http://www.w3.org/1999/xlink" content-type="institution" xlink:title="Institute of Ecology and Biological Resources" id="ABBRID0EVSAG" xlink:type="simple">IEBR</abbrev> R.6367 (Field number KH.2020.8), <abbrev xmlns:xlink="http://www.w3.org/1999/xlink" content-type="institution" xlink:title="Institute of Ecology and Biological Resources" id="ABBRID0E1SAG" xlink:type="simple">IEBR</abbrev> R.6368 (Field number KH.2020.11), <abbrev xmlns:xlink="http://www.w3.org/1999/xlink" content-type="institution" xlink:title="Institute of Ecology and Biological Resources" id="ABBRID0E6SAG" xlink:type="simple">IEBR</abbrev> R.6369 (Field number KH.2020.12), <abbrev xmlns:xlink="http://www.w3.org/1999/xlink" content-type="institution" xlink:title="Institute of Ecology and Biological Resources" id="ABBRID0EETAG" xlink:type="simple">IEBR</abbrev> R.6370 (Field number KH.2020.13); three adult females: <abbrev xmlns:xlink="http://www.w3.org/1999/xlink" content-type="institution" xlink:title="Institute of Ecology and Biological Resources" id="ABBRID0EJTAG" xlink:type="simple">IEBR</abbrev> R.6371 (Field number KH.2020.6), <abbrev xmlns:xlink="http://www.w3.org/1999/xlink" content-type="institution" xlink:title="Institute of Ecology and Biological Resources" id="ABBRID0EOTAG" xlink:type="simple">IEBR</abbrev> R.6372 (Field number KH.2020.9), <abbrev xmlns:xlink="http://www.w3.org/1999/xlink" content-type="institution" xlink:title="Institute of Ecology and Biological Resources" id="ABBRID0ETTAG" xlink:type="simple">IEBR</abbrev> R.6373 (Field number KH.2020.10), the same data as the holotype.</p></tp:treatment-sec><tp:treatment-sec sec-type="diagnosis" id="SECID0EYTAG"><title>Diagnosis.</title><p>The new species can be distinguished from other members of the <italic><tp:taxon-name><tp:taxon-name-part taxon-name-part-type="genus" reg="Cyrtodactylus">Cyrtodactylus</tp:taxon-name-part> <tp:taxon-name-part taxon-name-part-type="species" reg="irregularis">irregularis</tp:taxon-name-part></tp:taxon-name></italic> group by a combination of the following characteristics: size medium (<abbrev xmlns:xlink="http://www.w3.org/1999/xlink" xlink:title="snout–vent length (from tip of snout to vent)" id="ABBRID0EJUAG" xlink:type="simple">SVL</abbrev> 70.9–78.0 mm); dorsal tubercles in 15–17 irregular rows; 34 or 35 ventral scale rows; 12–15 enlarged femoral scales on each side, in continuous series without gap between precloacal and femoral scales; precloacal pores absent in females, 5–7 in males, in a continuous row; femoral pores absent; postcloacal spurs 0–3 on each side; 19–21 lamellae under toe IV; dorsal pattern between limb insertions consisting four narrow light bands with dark edges and a transversal row of dark spots in the middle; subcaudal scales enlarged, forming broad transverse plates.</p></tp:treatment-sec><tp:treatment-sec sec-type="description" id="SECID0ENUAG"><title>Description of holotype.</title><p>Adult male, medium size, snout–vent length (<abbrev xmlns:xlink="http://www.w3.org/1999/xlink" xlink:title="snout–vent length (from tip of snout to vent)" id="ABBRID0ETUAG" xlink:type="simple">SVL</abbrev>) 74.8 mm. Head wider than body, elongate (<abbrev xmlns:xlink="http://www.w3.org/1999/xlink" xlink:title="head length (from tip of snout to retroarticular process of jaw)" id="ABBRID0EXUAG" xlink:type="simple">HL</abbrev> 21.9 mm, <abbrev xmlns:xlink="http://www.w3.org/1999/xlink" xlink:title="head length (from tip of snout to retroarticular process of jaw)" id="ABBRID0E2UAG" xlink:type="simple">HL</abbrev>/<abbrev xmlns:xlink="http://www.w3.org/1999/xlink" xlink:title="snout–vent length (from tip of snout to vent)" id="ABBRID0E6UAG" xlink:type="simple">SVL</abbrev> 0.29), wide (<abbrev xmlns:xlink="http://www.w3.org/1999/xlink" xlink:title="head width (maximum width of head)" id="ABBRID0EDVAG" xlink:type="simple">HW</abbrev> 13.8 mm, <abbrev xmlns:xlink="http://www.w3.org/1999/xlink" xlink:title="head width (maximum width of head)" id="ABBRID0EHVAG" xlink:type="simple">HW</abbrev>/<abbrev xmlns:xlink="http://www.w3.org/1999/xlink" xlink:title="head length (from tip of snout to retroarticular process of jaw)" id="ABBRID0ELVAG" xlink:type="simple">HL</abbrev> 0.63), relatively depressed (<abbrev xmlns:xlink="http://www.w3.org/1999/xlink" xlink:title="head height (from occiput to underside of jaws)" id="ABBRID0EPVAG" xlink:type="simple">HH</abbrev> 7.9 mm, <abbrev xmlns:xlink="http://www.w3.org/1999/xlink" xlink:title="head height (from occiput to underside of jaws)" id="ABBRID0ETVAG" xlink:type="simple">HH</abbrev>/<abbrev xmlns:xlink="http://www.w3.org/1999/xlink" xlink:title="head length (from tip of snout to retroarticular process of jaw)" id="ABBRID0EXVAG" xlink:type="simple">HL</abbrev> 0.36, <abbrev xmlns:xlink="http://www.w3.org/1999/xlink" xlink:title="head height (from occiput to underside of jaws)" id="ABBRID0E2VAG" xlink:type="simple">HH</abbrev>/<abbrev xmlns:xlink="http://www.w3.org/1999/xlink" xlink:title="head width (maximum width of head)" id="ABBRID0E6VAG" xlink:type="simple">HW</abbrev> 0.57), distinct from neck; prefrontal and postnasal regions concave; snout elongate (<abbrev xmlns:xlink="http://www.w3.org/1999/xlink" xlink:title="snout to eye distance (from tip of snout to anterior–most point of eye)" id="ABBRID0EDWAG" xlink:type="simple">SE</abbrev>/<abbrev xmlns:xlink="http://www.w3.org/1999/xlink" xlink:title="head length (from tip of snout to retroarticular process of jaw)" id="ABBRID0EHWAG" xlink:type="simple">HL</abbrev> 0.45), round anteriorly, longer than orbit diameter (<abbrev xmlns:xlink="http://www.w3.org/1999/xlink" xlink:title="orbital diameter (greatest horizontal diameter of orbit)" id="ABBRID0ELWAG" xlink:type="simple">OD</abbrev>/<abbrev xmlns:xlink="http://www.w3.org/1999/xlink" xlink:title="snout to eye distance (from tip of snout to anterior–most point of eye)" id="ABBRID0EPWAG" xlink:type="simple">SE</abbrev> 0.5); scales on snout small, round to oval, granular to weakly conical, mostly homogeneous, larger than those on crown, interorbital and occipital regions; orbit of moderate size (<abbrev xmlns:xlink="http://www.w3.org/1999/xlink" xlink:title="orbital diameter (greatest horizontal diameter of orbit)" id="ABBRID0ETWAG" xlink:type="simple">OD</abbrev>/<abbrev xmlns:xlink="http://www.w3.org/1999/xlink" xlink:title="head length (from tip of snout to retroarticular process of jaw)" id="ABBRID0EXWAG" xlink:type="simple">HL</abbrev> 0.23), pupils vertical, supraciliaries short, forming conical spines, larger anteriorly; ear opening vertically oval, small in size (<abbrev xmlns:xlink="http://www.w3.org/1999/xlink" xlink:title="ear length (longest dimension of ear)" id="ABBRID0E2WAG" xlink:type="simple">ED</abbrev>/<abbrev xmlns:xlink="http://www.w3.org/1999/xlink" xlink:title="head length (from tip of snout to retroarticular process of jaw)" id="ABBRID0E6WAG" xlink:type="simple">HL</abbrev> 0.09), eye to ear distance longer than orbit diameter (Eye Ear/<abbrev xmlns:xlink="http://www.w3.org/1999/xlink" xlink:title="orbital diameter (greatest horizontal diameter of orbit)" id="ABBRID0EDXAG" xlink:type="simple">OD</abbrev> 1.23); rostral much wider than deep with a medial suture, bordered by first supralabial on each side, nostrils, two supranasals and one internasal; nostrils oval, each surrounded by supranasal, rostral, first supralabial and three postnasals; two enlarged supranasals separated from one another anteriorly by one internasal; mental triangular, wider than deep; a single pair of greatly enlarged postmentals in broad contact behind mental, bordered by mental anteriorly, first infralabial laterally, and six enlarged chin scale posteriorly; supralabials 12/11; infralabials 10/10; scales of labial area decreasing in size towards jaw.</p><p>Body moderately slender, relatively short (<abbrev xmlns:xlink="http://www.w3.org/1999/xlink" xlink:title="trunk length (from axilla to groin measured from posterior edge of forelimb insertion to anterior edge of hindlimb insertion)" id="ABBRID0EJXAG" xlink:type="simple">TrunkL</abbrev>/<abbrev xmlns:xlink="http://www.w3.org/1999/xlink" xlink:title="snout–vent length (from tip of snout to vent)" id="ABBRID0ENXAG" xlink:type="simple">SVL</abbrev> 0.37) with the presence of non–denticulate, ventrolateral skin folds; dorsal scales granular; dorsal tubercles round, conical, present on occipital region and back, each surrounded by eight or nine granular scales, in 16 irregular longitudinal rows at midbody; ventral scales larger than dorsal scales, smooth, oval, subimbricate, largest posteriorly, largest on posterior abdomen and in precloacal region; midbody scale rows across belly between ventrolateral folds 36; gular region with homogeneous, smooth, juxtaposed granular scales; 15 or 16 poreless and pitless enlarged femoral scales each thigh, in continuous series with enlarged precloacal scales; precloacal groove absent; precloacal scales arranged in a diamond shape, precloacal pores seven, in a continuous row, pore–bearing scales enlarged; postcloacal spur each bearing three much enlarged conical scales.</p><fig id="F4" position="float" orientation="portrait"><object-id xmlns:xlink="http://www.w3.org/1999/xlink" content-type="doi" xlink:type="simple">10.3897/zookeys.1253.149459.figure4</object-id><object-id xmlns:xlink="http://www.w3.org/1999/xlink" content-type="arpha" xlink:type="simple">BF29D030-6E23-5CB0-8FC6-42513271F801</object-id><label>Figure 4.</label><caption><p>The male holotype of <italic><tp:taxon-name><tp:taxon-name-part taxon-name-part-type="genus" reg="Cyrtodactylus">Cyrtodactylus</tp:taxon-name-part> <tp:taxon-name-part taxon-name-part-type="species" reg="arnei">arnei</tp:taxon-name-part></tp:taxon-name></italic> sp. nov. (<abbrev xmlns:xlink="http://www.w3.org/1999/xlink" content-type="institution" xlink:title="Institute of Ecology and Biological Resources" id="ABBRID0EEYAG" xlink:type="simple">IEBR</abbrev> R.6365, <abbrev xmlns:xlink="http://www.w3.org/1999/xlink" xlink:title="snout–vent length (from tip of snout to vent)" id="ABBRID0EJYAG" xlink:type="simple">SVL</abbrev> 74.8 mm, TL 107.2 mm) in life. Photograph CTP.</p></caption><graphic xmlns:xlink="http://www.w3.org/1999/xlink" xlink:href="zookeys-1253-195_article-149459__-g004.jpg" position="float" orientation="portrait" xlink:type="simple" id="oo_1423501.jpg"><uri content-type="original_file" xlink:type="simple">https://binary.pensoft.net/fig/1423501</uri></graphic></fig><p>Fore and hind–limbs moderately slender and long (<abbrev xmlns:xlink="http://www.w3.org/1999/xlink" xlink:title="forearm length (taken on the dorsal surface from the posterior margin of the elbow while flexed 90° to the inflection of the flexed wrist)" id="ABBRID0EUYAG" xlink:type="simple">ForeaL</abbrev>/<abbrev xmlns:xlink="http://www.w3.org/1999/xlink" xlink:title="snout–vent length (from tip of snout to vent)" id="ABBRID0EYYAG" xlink:type="simple">SVL</abbrev> 0.17, <abbrev xmlns:xlink="http://www.w3.org/1999/xlink" xlink:title="crus length (taken on the ventral surface from the posterior surface of the knee while flexed 90° to the base of heel)" id="ABBRID0E3YAG" xlink:type="simple">CrusL</abbrev>/<abbrev xmlns:xlink="http://www.w3.org/1999/xlink" xlink:title="snout–vent length (from tip of snout to vent)" id="ABBRID0EAZAG" xlink:type="simple">SVL</abbrev> 0.2); tubercles on dorsum of fore and hind–limbs weakly developed; fingers and toes without distinct webbing; subdigital lamellae: finger IV 17 (with 6 basally broadened lamellae), toe IV 20 (with 7 basally broadened lamellae).</p><p>Tail very long (<abbrev xmlns:xlink="http://www.w3.org/1999/xlink" xlink:title="tail length (from vent to tip of tail, with * meaning regenerated tail)" id="ABBRID0EGZAG" xlink:type="simple">TaL</abbrev> 107.2 mm, <abbrev xmlns:xlink="http://www.w3.org/1999/xlink" xlink:title="tail length (from vent to tip of tail, with * meaning regenerated tail)" id="ABBRID0EKZAG" xlink:type="simple">TaL</abbrev>/<abbrev xmlns:xlink="http://www.w3.org/1999/xlink" xlink:title="snout–vent length (from tip of snout to vent)" id="ABBRID0EOZAG" xlink:type="simple">SVL</abbrev> 1.43); subcaudals distinctly transversely enlarged, flat, smooth.</p><p>Coloration in life: ground color chocolate brown; dorsal surface of head pale brown with dark reticulated markings, distinct from the lower side by a cream line with dark edge extending from posterior of eye crossing the upper of ear to neck, another line extending from the posterior of labial crossing the ear but interrupted in the neck; eyelids yellowish cream; dorsal pattern consisting of six narrow light bands with dark edges (anterior edges darker than posterior ones) and a transversal row of dark spots in the middle: one on the tail, four between limb insertions and one anterior to the front limbs; original tail chocolate brown, scattered with small darker and cream spots, the same color with front and hind-limbs; ventral side of body cream.</p><fig id="F5" position="float" orientation="portrait"><object-id xmlns:xlink="http://www.w3.org/1999/xlink" content-type="doi" xlink:type="simple">10.3897/zookeys.1253.149459.figure5</object-id><object-id xmlns:xlink="http://www.w3.org/1999/xlink" content-type="arpha" xlink:type="simple">D64EB903-9157-509B-B235-000356B26234</object-id><label>Figure 5.</label><caption><p>The female paratype of <italic><tp:taxon-name><tp:taxon-name-part taxon-name-part-type="genus" reg="Cyrtodactylus">Cyrtodactylus</tp:taxon-name-part> <tp:taxon-name-part taxon-name-part-type="species" reg="arnei">arnei</tp:taxon-name-part></tp:taxon-name></italic> sp. nov. (<abbrev xmlns:xlink="http://www.w3.org/1999/xlink" content-type="institution" xlink:title="Institute of Ecology and Biological Resources" id="ABBRID0EG1AG" xlink:type="simple">IEBR</abbrev> R.6371, <abbrev xmlns:xlink="http://www.w3.org/1999/xlink" xlink:title="snout–vent length (from tip of snout to vent)" id="ABBRID0EL1AG" xlink:type="simple">SVL</abbrev> 71.3 mm, TL 103.5 mm) in life. Photos: CTP.</p></caption><graphic xmlns:xlink="http://www.w3.org/1999/xlink" xlink:href="zookeys-1253-195_article-149459__-g005.jpg" position="float" orientation="portrait" xlink:type="simple" id="oo_1423502.jpg"><uri content-type="original_file" xlink:type="simple">https://binary.pensoft.net/fig/1423502</uri></graphic></fig><p>Coloration in preservative: In 70% alcohol, color of this species is slightly faded. The brown turns to grey. Main morphological characters are still clearly visible.</p></tp:treatment-sec><tp:treatment-sec sec-type="Sexual dimorphism and variation" id="SECID0EV1AG"><title>Sexual dimorphism and variation.</title><p>The females differ from the males in the absence of precloacal pores and hemipenial swellings at the tail base. The number of narrow light band on the tail varies from one to two in each individual. For other morphological characteristics see Table <xref ref-type="table" rid="T2">2</xref>.</p><table-wrap id="T2" position="float" orientation="portrait"><label>Table 2.</label><caption><p>Measurements (in mm) and morphological characters of the type series of <italic><tp:taxon-name><tp:taxon-name-part taxon-name-part-type="genus" reg="Cyrtodactylus">Cyrtodactylus</tp:taxon-name-part> <tp:taxon-name-part taxon-name-part-type="species" reg="arnei">arnei</tp:taxon-name-part></tp:taxon-name></italic> sp. nov. (* = regenerated or broken tail); bilateral meristic characters are given as (left/right).</p></caption><table id="TID0EPJBI" rules="all"><tbody><tr><th rowspan="1" colspan="1">Characters</th><th rowspan="1" colspan="1"><abbrev xmlns:xlink="http://www.w3.org/1999/xlink" content-type="institution" xlink:title="Institute of Ecology and Biological Resources" id="ABBRID0E62AG" xlink:type="simple">IEBR</abbrev> R.6365</th><th rowspan="1" colspan="1"><abbrev xmlns:xlink="http://www.w3.org/1999/xlink" content-type="institution" xlink:title="Institute of Ecology and Biological Resources" id="ABBRID0EI3AG" xlink:type="simple">IEBR</abbrev> R.6366</th><th rowspan="1" colspan="1"><abbrev xmlns:xlink="http://www.w3.org/1999/xlink" content-type="institution" xlink:title="Institute of Ecology and Biological Resources" id="ABBRID0ER3AG" xlink:type="simple">IEBR</abbrev> R.6367</th><th rowspan="1" colspan="1"><abbrev xmlns:xlink="http://www.w3.org/1999/xlink" content-type="institution" xlink:title="Institute of Ecology and Biological Resources" id="ABBRID0E13AG" xlink:type="simple">IEBR</abbrev> R.6368</th><th rowspan="1" colspan="1"><abbrev xmlns:xlink="http://www.w3.org/1999/xlink" content-type="institution" xlink:title="Institute of Ecology and Biological Resources" id="ABBRID0ED4AG" xlink:type="simple">IEBR</abbrev> R.6369</th><th rowspan="1" colspan="1"><abbrev xmlns:xlink="http://www.w3.org/1999/xlink" content-type="institution" xlink:title="Institute of Ecology and Biological Resources" id="ABBRID0EM4AG" xlink:type="simple">IEBR</abbrev> R.6370</th><th rowspan="1" colspan="1"><abbrev xmlns:xlink="http://www.w3.org/1999/xlink" content-type="institution" xlink:title="Institute of Ecology and Biological Resources" id="ABBRID0EV4AG" xlink:type="simple">IEBR</abbrev> R.6371</th><th rowspan="1" colspan="1"><abbrev xmlns:xlink="http://www.w3.org/1999/xlink" content-type="institution" xlink:title="Institute of Ecology and Biological Resources" id="ABBRID0E54AG" xlink:type="simple">IEBR</abbrev> R.6372</th><th rowspan="1" colspan="1"><abbrev xmlns:xlink="http://www.w3.org/1999/xlink" content-type="institution" xlink:title="Institute of Ecology and Biological Resources" id="ABBRID0EH5AG" xlink:type="simple">IEBR</abbrev> R.6373</th><th rowspan="1" colspan="1">Min–max</th></tr><tr><th rowspan="1" colspan="1"/><th rowspan="1" colspan="1">Holotype</th><th rowspan="1" colspan="1">Paratype</th><th rowspan="1" colspan="1">Paratype</th><th rowspan="1" colspan="1">Paratype</th><th rowspan="1" colspan="1">Paratype</th><th rowspan="1" colspan="1">Paratype</th><th rowspan="1" colspan="1">Paratype</th><th rowspan="1" colspan="1">Paratype</th><th rowspan="1" colspan="1">Paratype</th><th rowspan="1" colspan="1"/></tr><tr><th rowspan="1" colspan="1">Sex</th><th rowspan="1" colspan="1">M</th><th rowspan="1" colspan="1">M</th><th rowspan="1" colspan="1">M</th><th rowspan="1" colspan="1">M</th><th rowspan="1" colspan="1">M</th><th rowspan="1" colspan="1">M</th><th rowspan="1" colspan="1">F</th><th rowspan="1" colspan="1">F</th><th rowspan="1" colspan="1">F</th><th rowspan="1" colspan="1"/></tr><tr><td rowspan="1" colspan="1">
                      <abbrev xmlns:xlink="http://www.w3.org/1999/xlink" xlink:title="snout–vent length (from tip of snout to vent)" id="ABBRID0EYABG" xlink:type="simple">SVL</abbrev>
                    </td><td rowspan="1" colspan="1">74.8</td><td rowspan="1" colspan="1">70.9</td><td rowspan="1" colspan="1">73.0</td><td rowspan="1" colspan="1">78.0</td><td rowspan="1" colspan="1">76.8</td><td rowspan="1" colspan="1">75.7</td><td rowspan="1" colspan="1">71.3</td><td rowspan="1" colspan="1">73.8</td><td rowspan="1" colspan="1">71.0</td><td rowspan="1" colspan="1">70.9–78.0</td></tr><tr><td rowspan="1" colspan="1">
                      <abbrev xmlns:xlink="http://www.w3.org/1999/xlink" xlink:title="tail length (from vent to tip of tail, with * meaning regenerated tail)" id="ABBRID0E6BBG" xlink:type="simple">TaL</abbrev>
                    </td><td rowspan="1" colspan="1">107.2</td><td rowspan="1" colspan="1">93.3</td><td rowspan="1" colspan="1">104.4</td><td rowspan="1" colspan="1">79.8*</td><td rowspan="1" colspan="1">100.6</td><td rowspan="1" colspan="1">106.8</td><td rowspan="1" colspan="1">103.5</td><td rowspan="1" colspan="1">106.9</td><td rowspan="1" colspan="1">?</td><td rowspan="1" colspan="1">93.3–107.2</td></tr><tr><td rowspan="1" colspan="1">
                      <abbrev xmlns:xlink="http://www.w3.org/1999/xlink" xlink:title="head length (from tip of snout to retroarticular process of jaw)" id="ABBRID0EGDBG" xlink:type="simple">HL</abbrev>
                    </td><td rowspan="1" colspan="1">21.9</td><td rowspan="1" colspan="1">20.8</td><td rowspan="1" colspan="1">21. 1</td><td rowspan="1" colspan="1">22.7</td><td rowspan="1" colspan="1">21.7</td><td rowspan="1" colspan="1">21.4</td><td rowspan="1" colspan="1">21.1</td><td rowspan="1" colspan="1">21.0</td><td rowspan="1" colspan="1">21.2</td><td rowspan="1" colspan="1">20.8–22.7</td></tr><tr><td rowspan="1" colspan="1">
                      <abbrev xmlns:xlink="http://www.w3.org/1999/xlink" xlink:title="head width (maximum width of head)" id="ABBRID0ENEBG" xlink:type="simple">HW</abbrev>
                    </td><td rowspan="1" colspan="1">13.8</td><td rowspan="1" colspan="1">13.4</td><td rowspan="1" colspan="1">13.8</td><td rowspan="1" colspan="1">14.0</td><td rowspan="1" colspan="1">13.9</td><td rowspan="1" colspan="1">14.0</td><td rowspan="1" colspan="1">12.9</td><td rowspan="1" colspan="1">12.8</td><td rowspan="1" colspan="1">13.1</td><td rowspan="1" colspan="1">13.4–14.0</td></tr><tr><td rowspan="1" colspan="1">
                      <abbrev xmlns:xlink="http://www.w3.org/1999/xlink" xlink:title="head height (from occiput to underside of jaws)" id="ABBRID0EUFBG" xlink:type="simple">HH</abbrev>
                    </td><td rowspan="1" colspan="1">7.9</td><td rowspan="1" colspan="1">8.0</td><td rowspan="1" colspan="1">8.2</td><td rowspan="1" colspan="1">8.0</td><td rowspan="1" colspan="1">8.2</td><td rowspan="1" colspan="1">8.2</td><td rowspan="1" colspan="1">8.0</td><td rowspan="1" colspan="1">7.9</td><td rowspan="1" colspan="1">7.3</td><td rowspan="1" colspan="1">7.3–8.2</td></tr><tr><td rowspan="1" colspan="1">
                      <abbrev xmlns:xlink="http://www.w3.org/1999/xlink" xlink:title="orbital diameter (greatest horizontal diameter of orbit)" id="ABBRID0E2GBG" xlink:type="simple">OD</abbrev>
                    </td><td rowspan="1" colspan="1">4.9</td><td rowspan="1" colspan="1">4.9</td><td rowspan="1" colspan="1">4.5</td><td rowspan="1" colspan="1">5.1</td><td rowspan="1" colspan="1">4.7</td><td rowspan="1" colspan="1">5.0</td><td rowspan="1" colspan="1">5.2</td><td rowspan="1" colspan="1">4.7</td><td rowspan="1" colspan="1">4.8</td><td rowspan="1" colspan="1">4.5–5.2</td></tr><tr><td rowspan="1" colspan="1">
                      <abbrev xmlns:xlink="http://www.w3.org/1999/xlink" xlink:title="snout to eye distance (from tip of snout to anterior–most point of eye)" id="ABBRID0ECIBG" xlink:type="simple">SE</abbrev>
                    </td><td rowspan="1" colspan="1">9.9</td><td rowspan="1" colspan="1">9.3</td><td rowspan="1" colspan="1">9.3</td><td rowspan="1" colspan="1">10.1</td><td rowspan="1" colspan="1">9.6</td><td rowspan="1" colspan="1">9.2</td><td rowspan="1" colspan="1">9.1</td><td rowspan="1" colspan="1">9.1</td><td rowspan="1" colspan="1">9.6</td><td rowspan="1" colspan="1">9.1–10.1</td></tr><tr><td rowspan="1" colspan="1">
                      <abbrev xmlns:xlink="http://www.w3.org/1999/xlink" xlink:title="eye to ear distance (from anterior edge of ear opening to posterior margin of eye)" id="ABBRID0EJJBG" xlink:type="simple">EE</abbrev>
                    </td><td rowspan="1" colspan="1">6.1</td><td rowspan="1" colspan="1">5.6</td><td rowspan="1" colspan="1">5.7</td><td rowspan="1" colspan="1">5.7</td><td rowspan="1" colspan="1">6.3</td><td rowspan="1" colspan="1">5.7</td><td rowspan="1" colspan="1">5.4</td><td rowspan="1" colspan="1">5.7</td><td rowspan="1" colspan="1">5.2</td><td rowspan="1" colspan="1">5.2–6.3</td></tr><tr><td rowspan="1" colspan="1">
                      <abbrev xmlns:xlink="http://www.w3.org/1999/xlink" xlink:title="nares to eye distance (from anterior–most point of eye to posterior–most point of nostril)" id="ABBRID0EQKBG" xlink:type="simple">NE</abbrev>
                    </td><td rowspan="1" colspan="1">7.8</td><td rowspan="1" colspan="1">7.0</td><td rowspan="1" colspan="1">7.0</td><td rowspan="1" colspan="1">7.7</td><td rowspan="1" colspan="1">7.2</td><td rowspan="1" colspan="1">6.5</td><td rowspan="1" colspan="1">6.7</td><td rowspan="1" colspan="1">7.2</td><td rowspan="1" colspan="1">7.3</td><td rowspan="1" colspan="1">6.5–7.8</td></tr><tr><td rowspan="1" colspan="1">
                      <abbrev xmlns:xlink="http://www.w3.org/1999/xlink" xlink:title="ear length (longest dimension of ear)" id="ABBRID0EXLBG" xlink:type="simple">ED</abbrev>
                    </td><td rowspan="1" colspan="1">2.0</td><td rowspan="1" colspan="1">1.8</td><td rowspan="1" colspan="1">1.8</td><td rowspan="1" colspan="1">2.4</td><td rowspan="1" colspan="1">2.1</td><td rowspan="1" colspan="1">2.1</td><td rowspan="1" colspan="1">1.7</td><td rowspan="1" colspan="1">1.8</td><td rowspan="1" colspan="1">1.7</td><td rowspan="1" colspan="1">1.7–2.4</td></tr><tr><td rowspan="1" colspan="1">
                      <abbrev xmlns:xlink="http://www.w3.org/1999/xlink" xlink:title="forearm length (taken on the dorsal surface from the posterior margin of the elbow while flexed 90° to the inflection of the flexed wrist)" id="ABBRID0E5MBG" xlink:type="simple">ForeaL</abbrev>
                    </td><td rowspan="1" colspan="1">12.4</td><td rowspan="1" colspan="1">11.0</td><td rowspan="1" colspan="1">12.4</td><td rowspan="1" colspan="1">11.9</td><td rowspan="1" colspan="1">12.7</td><td rowspan="1" colspan="1">12.1</td><td rowspan="1" colspan="1">11.7</td><td rowspan="1" colspan="1">11.9</td><td rowspan="1" colspan="1">11.6</td><td rowspan="1" colspan="1">11.0–12.7</td></tr><tr><td rowspan="1" colspan="1">
                      <abbrev xmlns:xlink="http://www.w3.org/1999/xlink" xlink:title="crus length (taken on the ventral surface from the posterior surface of the knee while flexed 90° to the base of heel)" id="ABBRID0EFOBG" xlink:type="simple">CrusL</abbrev>
                    </td><td rowspan="1" colspan="1">15.1</td><td rowspan="1" colspan="1">14.2</td><td rowspan="1" colspan="1">14.5</td><td rowspan="1" colspan="1">14.8</td><td rowspan="1" colspan="1">15.2</td><td rowspan="1" colspan="1">15.0</td><td rowspan="1" colspan="1">14.2</td><td rowspan="1" colspan="1">14.4</td><td rowspan="1" colspan="1">14.8</td><td rowspan="1" colspan="1">14.2–15.2</td></tr><tr><td rowspan="1" colspan="1">AG</td><td rowspan="1" colspan="1">27.8</td><td rowspan="1" colspan="1">26.5</td><td rowspan="1" colspan="1">26.7</td><td rowspan="1" colspan="1">31.3</td><td rowspan="1" colspan="1">30.9</td><td rowspan="1" colspan="1">29.9</td><td rowspan="1" colspan="1">28.9</td><td rowspan="1" colspan="1">25.8</td><td rowspan="1" colspan="1">26.6</td><td rowspan="1" colspan="1">26.5–31.3</td></tr><tr><td rowspan="1" colspan="1">
                      <abbrev xmlns:xlink="http://www.w3.org/1999/xlink" xlink:title="body width (the widest distance of body)" id="ABBRID0EOQBG" xlink:type="simple">BW</abbrev>
                    </td><td rowspan="1" colspan="1">13.5</td><td rowspan="1" colspan="1">11.3</td><td rowspan="1" colspan="1">12.2</td><td rowspan="1" colspan="1">12.4</td><td rowspan="1" colspan="1">12.0</td><td rowspan="1" colspan="1">12.9</td><td rowspan="1" colspan="1">12.6</td><td rowspan="1" colspan="1">11.8</td><td rowspan="1" colspan="1">12.0</td><td rowspan="1" colspan="1">11.3–13.5</td></tr><tr><td rowspan="1" colspan="1">
                      <abbrev xmlns:xlink="http://www.w3.org/1999/xlink" xlink:title="internarial distance (distance between nares)" id="ABBRID0EVRBG" xlink:type="simple">IND</abbrev>
                    </td><td rowspan="1" colspan="1">2.3</td><td rowspan="1" colspan="1">2.2</td><td rowspan="1" colspan="1">2.3</td><td rowspan="1" colspan="1">2.4</td><td rowspan="1" colspan="1">2.7</td><td rowspan="1" colspan="1">2.2</td><td rowspan="1" colspan="1">2.1</td><td rowspan="1" colspan="1">2.1</td><td rowspan="1" colspan="1">2.1</td><td rowspan="1" colspan="1">2.1–2.7</td></tr><tr><td rowspan="1" colspan="1">
                      <abbrev xmlns:xlink="http://www.w3.org/1999/xlink" xlink:title="interorbital distance (shortest distance between left and right supraciliary scale rows)" id="ABBRID0E3SBG" xlink:type="simple">IOD</abbrev>
                    </td><td rowspan="1" colspan="1">7.1</td><td rowspan="1" colspan="1">5.6</td><td rowspan="1" colspan="1">7.2</td><td rowspan="1" colspan="1">7.0</td><td rowspan="1" colspan="1">6.9</td><td rowspan="1" colspan="1">6.4</td><td rowspan="1" colspan="1">6.2</td><td rowspan="1" colspan="1">5.8</td><td rowspan="1" colspan="1">6.2</td><td rowspan="1" colspan="1">5.6–7.2</td></tr><tr><td rowspan="1" colspan="1">SL</td><td rowspan="1" colspan="1">12–11</td><td rowspan="1" colspan="1">10–11</td><td rowspan="1" colspan="1">11–11</td><td rowspan="1" colspan="1">12–11</td><td rowspan="1" colspan="1">12–12</td><td rowspan="1" colspan="1">11–11</td><td rowspan="1" colspan="1">12–11</td><td rowspan="1" colspan="1">11–11</td><td rowspan="1" colspan="1">11–12</td><td rowspan="1" colspan="1">11–12</td></tr><tr><td rowspan="1" colspan="1">
                      <abbrev xmlns:xlink="http://www.w3.org/1999/xlink" xlink:title="infralabials (counted from the first labial scale to posterior corner of mouth)" id="ABBRID0EFVBG" xlink:type="simple">IL</abbrev>
                    </td><td rowspan="1" colspan="1">10–10</td><td rowspan="1" colspan="1">10–10</td><td rowspan="1" colspan="1">9–9</td><td rowspan="1" colspan="1">10–9</td><td rowspan="1" colspan="1">10–9</td><td rowspan="1" colspan="1">10–10</td><td rowspan="1" colspan="1">9–10</td><td rowspan="1" colspan="1">10–10</td><td rowspan="1" colspan="1">10–9</td><td rowspan="1" colspan="1">9–10</td></tr><tr><td rowspan="1" colspan="1">N</td><td rowspan="1" colspan="1">4–4</td><td rowspan="1" colspan="1">4–4</td><td rowspan="1" colspan="1">4–4</td><td rowspan="1" colspan="1">4–4</td><td rowspan="1" colspan="1">3–3</td><td rowspan="1" colspan="1">4–4</td><td rowspan="1" colspan="1">4–4</td><td rowspan="1" colspan="1">4–4</td><td rowspan="1" colspan="1">4–4</td><td rowspan="1" colspan="1">3–4</td></tr><tr><td rowspan="1" colspan="1">
                      <abbrev xmlns:xlink="http://www.w3.org/1999/xlink" xlink:title="postrostrals or internasals" id="ABBRID0EOXBG" xlink:type="simple">IN</abbrev>
                    </td><td rowspan="1" colspan="1">1</td><td rowspan="1" colspan="1">1</td><td rowspan="1" colspan="1">1</td><td rowspan="1" colspan="1">1</td><td rowspan="1" colspan="1">1</td><td rowspan="1" colspan="1">1</td><td rowspan="1" colspan="1">1</td><td rowspan="1" colspan="1">1</td><td rowspan="1" colspan="1">1</td><td rowspan="1" colspan="1">1</td></tr><tr><td rowspan="1" colspan="1">
                      <abbrev xmlns:xlink="http://www.w3.org/1999/xlink" xlink:title="postmentals" id="ABBRID0EVYBG" xlink:type="simple">PM</abbrev>
                    </td><td rowspan="1" colspan="1">2</td><td rowspan="1" colspan="1">2</td><td rowspan="1" colspan="1">2</td><td rowspan="1" colspan="1">2</td><td rowspan="1" colspan="1">2</td><td rowspan="1" colspan="1">2</td><td rowspan="1" colspan="1">2</td><td rowspan="1" colspan="1">2</td><td rowspan="1" colspan="1">2</td><td rowspan="1" colspan="1">2</td></tr><tr><td rowspan="1" colspan="1">
                      <abbrev xmlns:xlink="http://www.w3.org/1999/xlink" xlink:title="granular scales surrounding dorsal tubercles" id="ABBRID0E3ZBG" xlink:type="simple">GST</abbrev>
                    </td><td rowspan="1" colspan="1">9–9–9</td><td rowspan="1" colspan="1">8–9–9</td><td rowspan="1" colspan="1">8–9–9</td><td rowspan="1" colspan="1">8–9–9</td><td rowspan="1" colspan="1">9–9–8</td><td rowspan="1" colspan="1">8–9–9</td><td rowspan="1" colspan="1">9–9–9</td><td rowspan="1" colspan="1">9–9–8</td><td rowspan="1" colspan="1">8–9–8</td><td rowspan="1" colspan="1">8–9</td></tr><tr><td rowspan="1" colspan="1">V</td><td rowspan="1" colspan="1">36</td><td rowspan="1" colspan="1">35</td><td rowspan="1" colspan="1">34</td><td rowspan="1" colspan="1">34</td><td rowspan="1" colspan="1">34</td><td rowspan="1" colspan="1">35</td><td rowspan="1" colspan="1">34</td><td rowspan="1" colspan="1">35</td><td rowspan="1" colspan="1">35</td><td rowspan="1" colspan="1">34–35</td></tr><tr><td rowspan="1" colspan="1">
                      <abbrev xmlns:xlink="http://www.w3.org/1999/xlink" xlink:title="femoral pores" id="ABBRID0EF3BG" xlink:type="simple">FP</abbrev>
                    </td><td rowspan="1" colspan="1">0</td><td rowspan="1" colspan="1">0</td><td rowspan="1" colspan="1">0</td><td rowspan="1" colspan="1">0</td><td rowspan="1" colspan="1">0</td><td rowspan="1" colspan="1">0</td><td rowspan="1" colspan="1">0</td><td rowspan="1" colspan="1">0</td><td rowspan="1" colspan="1">0</td><td rowspan="1" colspan="1">0</td></tr><tr><td rowspan="1" colspan="1">
                      <abbrev xmlns:xlink="http://www.w3.org/1999/xlink" xlink:title="posterior probability values" id="ABBRID0EM4BG" xlink:type="simple">PP</abbrev>
                    </td><td rowspan="1" colspan="1">7</td><td rowspan="1" colspan="1">6</td><td rowspan="1" colspan="1">7</td><td rowspan="1" colspan="1">7</td><td rowspan="1" colspan="1">5</td><td rowspan="1" colspan="1">7</td><td rowspan="1" colspan="1">0</td><td rowspan="1" colspan="1">0</td><td rowspan="1" colspan="1">0</td><td rowspan="1" colspan="1">5–7 in males<break/> 0 in females</td></tr><tr><td rowspan="1" colspan="1">
                      <abbrev xmlns:xlink="http://www.w3.org/1999/xlink" xlink:title="postcloacal tubercles" id="ABBRID0EW5BG" xlink:type="simple">PAT</abbrev>
                    </td><td rowspan="1" colspan="1">3–3</td><td rowspan="1" colspan="1">2–1</td><td rowspan="1" colspan="1">3–2</td><td rowspan="1" colspan="1">3–2</td><td rowspan="1" colspan="1">3–2</td><td rowspan="1" colspan="1">2–3</td><td rowspan="1" colspan="1">2–2</td><td rowspan="1" colspan="1">1–2</td><td rowspan="1" colspan="1">0</td><td rowspan="1" colspan="1">0–3</td></tr><tr><td rowspan="1" colspan="1">TubR</td><td rowspan="1" colspan="1">16</td><td rowspan="1" colspan="1">17</td><td rowspan="1" colspan="1">16</td><td rowspan="1" colspan="1">15</td><td rowspan="1" colspan="1">15</td><td rowspan="1" colspan="1">16</td><td rowspan="1" colspan="1">17</td><td rowspan="1" colspan="1">16</td><td rowspan="1" colspan="1">16</td><td rowspan="1" colspan="1">15–17</td></tr><tr><td rowspan="1" colspan="1">
                      <abbrev xmlns:xlink="http://www.w3.org/1999/xlink" xlink:title="enlarged femoral scales (number of enlarged femoral scales beneath each thigh)" id="ABBRID0EABAI" xlink:type="simple">EFS</abbrev>
                    </td><td rowspan="1" colspan="1">15–16</td><td rowspan="1" colspan="1">14</td><td rowspan="1" colspan="1">12–13</td><td rowspan="1" colspan="1">13–13</td><td rowspan="1" colspan="1">14–14</td><td rowspan="1" colspan="1">13–15</td><td rowspan="1" colspan="1">12–13</td><td rowspan="1" colspan="1">12–14</td><td rowspan="1" colspan="1">13–13</td><td rowspan="1" colspan="1">12–15</td></tr><tr><td rowspan="1" colspan="1">NSFIV</td><td rowspan="1" colspan="1">17</td><td rowspan="1" colspan="1">18</td><td rowspan="1" colspan="1">18</td><td rowspan="1" colspan="1">17</td><td rowspan="1" colspan="1">17</td><td rowspan="1" colspan="1">19</td><td rowspan="1" colspan="1">17</td><td rowspan="1" colspan="1">18</td><td rowspan="1" colspan="1">18</td><td rowspan="1" colspan="1">17–19</td></tr><tr><td rowspan="1" colspan="1">NSTIV</td><td rowspan="1" colspan="1">20</td><td rowspan="1" colspan="1">21</td><td rowspan="1" colspan="1">21</td><td rowspan="1" colspan="1">20</td><td rowspan="1" colspan="1">19</td><td rowspan="1" colspan="1">19</td><td rowspan="1" colspan="1">20</td><td rowspan="1" colspan="1">21</td><td rowspan="1" colspan="1">20</td><td rowspan="1" colspan="1">19–21</td></tr></tbody></table></table-wrap></tp:treatment-sec><tp:treatment-sec sec-type="distribution" id="SECID0EGEAI"><title>Distribution.</title><p><italic><tp:taxon-name><tp:taxon-name-part taxon-name-part-type="genus" reg="Cyrtodactylus">Cyrtodactylus</tp:taxon-name-part> <tp:taxon-name-part taxon-name-part-type="species" reg="arnei">arnei</tp:taxon-name-part></tp:taxon-name></italic> sp. nov. is currently known only from the type locality in Hon Tre Island, Khanh Hoa Province (Fig. <xref ref-type="fig" rid="F1">1</xref>).</p></tp:treatment-sec><tp:treatment-sec sec-type="etymology" id="SECID0E2EAI"><title>Etymology.</title><p>The new species is named after Dr. Arne Schulze, Executive Director of the Zoological Society for Conservation of Species and Populations (ZGAP) to honor his great commitment and support for herpetological research and conservation in Vietnam, in particular within the scope of the Zoo Species of the Year – The Gecko Conservation Campaign 2024.</p></tp:treatment-sec><tp:treatment-sec sec-type="Ecological notes" id="SECID0EAFAI"><title>Ecological notes.</title><p>The type series was found from 19:00 to 22:00 hrs on rock boulders and around a small cave along a rocky stream, ~1–2 m above the ground. This is very similar to another granite boulder species in the <italic><tp:taxon-name><tp:taxon-name-part taxon-name-part-type="genus" reg="Cyrtodactylus">C.</tp:taxon-name-part> <tp:taxon-name-part taxon-name-part-type="species" reg="irregularis">irregularis</tp:taxon-name-part></tp:taxon-name></italic> group, <italic><tp:taxon-name><tp:taxon-name-part taxon-name-part-type="genus" reg="Cyrtodactylus">C.</tp:taxon-name-part> <tp:taxon-name-part taxon-name-part-type="species" reg="raglai">raglai</tp:taxon-name-part></tp:taxon-name></italic> (<xref ref-type="bibr" rid="B36">Nguyen et al. 2021a</xref>) to which it is superficially very similar. The surrounding habitat is secondary forest composed of medium and small hardwoods mixed with shrubs (Fig. <xref ref-type="fig" rid="F6">6</xref>). Other reptile species found at the site were <italic><tp:taxon-name><tp:taxon-name-part taxon-name-part-type="genus" reg="Calotes">Calotes</tp:taxon-name-part> <tp:taxon-name-part taxon-name-part-type="species" reg="versicolor">versicolor</tp:taxon-name-part></tp:taxon-name></italic> (Daudin), <italic><tp:taxon-name><tp:taxon-name-part taxon-name-part-type="genus" reg="Dixonius">Dixonius</tp:taxon-name-part> <tp:taxon-name-part taxon-name-part-type="species" reg="vietnamensis">vietnamensis</tp:taxon-name-part></tp:taxon-name></italic> Das, <italic><tp:taxon-name><tp:taxon-name-part taxon-name-part-type="genus" reg="Gekko">Gekko</tp:taxon-name-part></tp:taxon-name></italic> sp., and <italic><tp:taxon-name><tp:taxon-name-part taxon-name-part-type="genus" reg="Eutropis">Eutropis</tp:taxon-name-part> <tp:taxon-name-part taxon-name-part-type="species" reg="multifasciatus">multifasciatus</tp:taxon-name-part></tp:taxon-name></italic> (Kuhl).</p><fig id="F6" position="float" orientation="portrait"><object-id xmlns:xlink="http://www.w3.org/1999/xlink" content-type="doi" xlink:type="simple">10.3897/zookeys.1253.149459.figure6</object-id><object-id xmlns:xlink="http://www.w3.org/1999/xlink" content-type="arpha" xlink:type="simple">AC70EE53-8EDD-52E6-A5E8-374CDD68B986</object-id><label>Figure 6.</label><caption><p>A. Macrohabitat; B. Microhabitat of <italic><tp:taxon-name><tp:taxon-name-part taxon-name-part-type="genus" reg="Cyrtodactylus">Cyrtodactylus</tp:taxon-name-part> <tp:taxon-name-part taxon-name-part-type="species" reg="arnei">arnei</tp:taxon-name-part></tp:taxon-name></italic> sp. nov. in Hon Tre Island, Khanh Hoa Province, Vietnam. Photo: CTP.</p></caption><graphic xmlns:xlink="http://www.w3.org/1999/xlink" xlink:href="zookeys-1253-195_article-149459__-g006.jpg" position="float" orientation="portrait" xlink:type="simple" id="oo_1423503.jpg"><uri content-type="original_file" xlink:type="simple">https://binary.pensoft.net/fig/1423503</uri></graphic></fig></tp:treatment-sec><tp:treatment-sec sec-type="comparisons" id="SECID0EEIAI"><title>Comparisons.</title><p>We compared the new species with its 30 congeners from the <italic><tp:taxon-name><tp:taxon-name-part taxon-name-part-type="genus" reg="Cyrtodactylus">Cyrtodactylus</tp:taxon-name-part> <tp:taxon-name-part taxon-name-part-type="species" reg="irregularis">irregularis</tp:taxon-name-part></tp:taxon-name></italic> group based on examination of specimens and data obtained from the literature (<xref ref-type="bibr" rid="B51">Smith 1921</xref>; <xref ref-type="bibr" rid="B5">David et al. 2004</xref>; <xref ref-type="bibr" rid="B11">Heidrich et al. 2007</xref>; <xref ref-type="bibr" rid="B41">Orlov et al. 2007</xref>; <xref ref-type="bibr" rid="B22">Nazarov et al. 2008</xref>, <xref ref-type="bibr" rid="B23">2012</xref>; <xref ref-type="bibr" rid="B29">Ngo and Bauer 2008</xref>; <xref ref-type="bibr" rid="B48">Rösler et al. 2008</xref>; <xref ref-type="bibr" rid="B8">Geissler et al. 2009</xref>; <xref ref-type="bibr" rid="B30">Ngo and Chan 2010</xref>; <xref ref-type="bibr" rid="B28">Ngo 2013</xref>; <xref ref-type="bibr" rid="B32">Nguyen et al. 2013</xref>, <xref ref-type="bibr" rid="B36">2021a</xref>; <xref ref-type="bibr" rid="B59">Ziegler et al. 2013</xref>; <xref ref-type="bibr" rid="B49">Schneider et al. 2014</xref>; <xref ref-type="bibr" rid="B19">Luu et al. 2017</xref>; <xref ref-type="bibr" rid="B44">Pauwels et al. 2018</xref>; <xref ref-type="bibr" rid="B24">Neang et al. 2020</xref>; <xref ref-type="bibr" rid="B31">Ngo et al. 2020</xref>; <xref ref-type="bibr" rid="B42">Ostrowski et al. 2020</xref>, <xref ref-type="bibr" rid="B43">2021</xref>; <xref ref-type="bibr" rid="B7">Do et al. 2021</xref>, <xref ref-type="bibr" rid="B6">2023</xref>; <xref ref-type="bibr" rid="B27">Ngo et al. 2023</xref>, <xref ref-type="bibr" rid="B25">2024</xref>).(See Table <xref ref-type="table" rid="T3">3</xref>).</p><table-wrap id="T3" position="float" orientation="portrait"><label>Table 3.</label><caption><p>Comparisons of the new species with its 30 congeners from the <italic><tp:taxon-name><tp:taxon-name-part taxon-name-part-type="genus" reg="Cyrtodactylus">Cyrtodactylus</tp:taxon-name-part> <tp:taxon-name-part taxon-name-part-type="species" reg="irregularis">irregularis</tp:taxon-name-part></tp:taxon-name></italic> group (measurements in mm, * = regenerated or broken tail, Max = maximum, other abbreviations defined in the text).</p></caption><table id="TID0EO2CI" rules="all"><tbody><tr><th rowspan="1" colspan="1">No.</th><th rowspan="1" colspan="1">Taxa</th><th rowspan="1" colspan="1">
                      <abbrev xmlns:xlink="http://www.w3.org/1999/xlink" xlink:title="snout–vent length (from tip of snout to vent)" id="ABBRID0EANAI" xlink:type="simple">SVL</abbrev>
                    </th><th rowspan="1" colspan="1">
                      <abbrev xmlns:xlink="http://www.w3.org/1999/xlink" xlink:title="tail length (from vent to tip of tail, with * meaning regenerated tail)" id="ABBRID0EINAI" xlink:type="simple">TaL</abbrev>
                    </th><th rowspan="1" colspan="1">V</th><th rowspan="1" colspan="1">
                      <abbrev xmlns:xlink="http://www.w3.org/1999/xlink" xlink:title="enlarged femoral scales (number of enlarged femoral scales beneath each thigh)" id="ABBRID0ETNAI" xlink:type="simple">EFS</abbrev>
                    </th><th rowspan="1" colspan="1">
                      <abbrev xmlns:xlink="http://www.w3.org/1999/xlink" xlink:title="femoral pores" id="ABBRID0E2NAI" xlink:type="simple">FP</abbrev>
                    </th><th rowspan="1" colspan="1"><abbrev xmlns:xlink="http://www.w3.org/1999/xlink" xlink:title="posterior probability values" id="ABBRID0EDOAI" xlink:type="simple">PP</abbrev>(M)</th><th rowspan="1" colspan="1"><abbrev xmlns:xlink="http://www.w3.org/1999/xlink" xlink:title="posterior probability values" id="ABBRID0ELOAI" xlink:type="simple">PP</abbrev> (F)</th><th rowspan="1" colspan="1">
                      <abbrev xmlns:xlink="http://www.w3.org/1999/xlink" xlink:title="number of subdigital lamellae on fourth finger" id="ABBRID0ETOAI" xlink:type="simple">LD4</abbrev>
                    </th><th rowspan="1" colspan="1">
                      <abbrev xmlns:xlink="http://www.w3.org/1999/xlink" xlink:title="number of subdigital lamellae on fourth toe" id="ABBRID0E2OAI" xlink:type="simple">LT4</abbrev>
                    </th><th rowspan="1" colspan="1">Color pattern of dorsum</th><th rowspan="1" colspan="1">Enlarged subcaudals</th></tr><tr><td rowspan="1" colspan="1">1</td><td rowspan="1" colspan="1"><italic><tp:taxon-name><tp:taxon-name-part taxon-name-part-type="genus" reg="Cyrtodactylus">Cyrtodactylus</tp:taxon-name-part> <tp:taxon-name-part taxon-name-part-type="species" reg="arnei">arnei</tp:taxon-name-part></tp:taxon-name></italic> sp. nov.</td><td rowspan="1" colspan="1">70.9–78.0</td><td rowspan="1" colspan="1">93.3–107.2</td><td rowspan="1" colspan="1">34–35</td><td rowspan="1" colspan="1">12–15</td><td rowspan="1" colspan="1">absent</td><td rowspan="1" colspan="1">5–7</td><td rowspan="1" colspan="1">absent</td><td rowspan="1" colspan="1">17–19</td><td rowspan="1" colspan="1">19–21</td><td rowspan="1" colspan="1">banded</td><td rowspan="1" colspan="1">present</td></tr><tr><td rowspan="1" colspan="1">2</td><td rowspan="1" colspan="1">
                      <italic>
                        <tp:taxon-name><tp:taxon-name-part taxon-name-part-type="genus" reg="Cyrtodactylus">C.</tp:taxon-name-part> <tp:taxon-name-part taxon-name-part-type="species" reg="arndti">arndti</tp:taxon-name-part></tp:taxon-name>
                      </italic>
                    </td><td rowspan="1" colspan="1">73.4–80.9</td><td rowspan="1" colspan="1">max. 91.5</td><td rowspan="1" colspan="1">26–38</td><td rowspan="1" colspan="1">5–11</td><td rowspan="1" colspan="1">0–2</td><td rowspan="1" colspan="1">6</td><td rowspan="1" colspan="1">6</td><td rowspan="1" colspan="1">15–20</td><td rowspan="1" colspan="1">17–22</td><td rowspan="1" colspan="1">banded</td><td rowspan="1" colspan="1">present</td></tr><tr><td rowspan="1" colspan="1">3</td><td rowspan="1" colspan="1">
                      <italic>
                        <tp:taxon-name><tp:taxon-name-part taxon-name-part-type="genus" reg="Cyrtodactylus">C.</tp:taxon-name-part> <tp:taxon-name-part taxon-name-part-type="species" reg="badenensis">badenensis</tp:taxon-name-part></tp:taxon-name>
                      </italic>
                    </td><td rowspan="1" colspan="1">59.3–74.1</td><td rowspan="1" colspan="1">58.6–82.4</td><td rowspan="1" colspan="1">25–28</td><td rowspan="1" colspan="1">absent</td><td rowspan="1" colspan="1">absent</td><td rowspan="1" colspan="1">absent</td><td rowspan="1" colspan="1">absent</td><td rowspan="1" colspan="1">?</td><td rowspan="1" colspan="1">18–22</td><td rowspan="1" colspan="1">banded</td><td rowspan="1" colspan="1">present</td></tr><tr><td rowspan="1" colspan="1">4</td><td rowspan="1" colspan="1">
                      <italic>
                        <tp:taxon-name><tp:taxon-name-part taxon-name-part-type="genus" reg="Cyrtodactylus">C.</tp:taxon-name-part> <tp:taxon-name-part taxon-name-part-type="species" reg="binhdinhensis">binhdinhensis</tp:taxon-name-part></tp:taxon-name>
                      </italic>
                    </td><td rowspan="1" colspan="1">58.5–80.4</td><td rowspan="1" colspan="1">max. 84.7</td><td rowspan="1" colspan="1">39–42</td><td rowspan="1" colspan="1">5–6</td><td rowspan="1" colspan="1">10 in males</td><td rowspan="1" colspan="1">6–7</td><td rowspan="1" colspan="1">5–6</td><td rowspan="1" colspan="1">17–18</td><td rowspan="1" colspan="1">18–21</td><td rowspan="1" colspan="1">banded</td><td rowspan="1" colspan="1">present</td></tr><tr><td rowspan="1" colspan="1">5</td><td rowspan="1" colspan="1">
                      <italic>
                        <tp:taxon-name><tp:taxon-name-part taxon-name-part-type="genus" reg="Cyrtodactylus">C.</tp:taxon-name-part> <tp:taxon-name-part taxon-name-part-type="species" reg="bidoupimontis">bidoupimontis</tp:taxon-name-part></tp:taxon-name>
                      </italic>
                    </td><td rowspan="1" colspan="1">74.0–86.3</td><td rowspan="1" colspan="1">75.0–86</td><td rowspan="1" colspan="1">38–43</td><td rowspan="1" colspan="1">8–10</td><td rowspan="1" colspan="1">absent</td><td rowspan="1" colspan="1">4–6</td><td rowspan="1" colspan="1">absent</td><td rowspan="1" colspan="1">15–20</td><td rowspan="1" colspan="1">18–23</td><td rowspan="1" colspan="1">banded</td><td rowspan="1" colspan="1">absent</td></tr><tr><td rowspan="1" colspan="1">6</td><td rowspan="1" colspan="1">
                      <italic>
                        <tp:taxon-name><tp:taxon-name-part taxon-name-part-type="genus" reg="Cyrtodactylus">C.</tp:taxon-name-part> <tp:taxon-name-part taxon-name-part-type="species" reg="buchardi">buchardi</tp:taxon-name-part></tp:taxon-name>
                      </italic>
                    </td><td rowspan="1" colspan="1">60.0–65.0</td><td rowspan="1" colspan="1">46.0–54.0</td><td rowspan="1" colspan="1">30</td><td rowspan="1" colspan="1">absent</td><td rowspan="1" colspan="1">absent</td><td rowspan="1" colspan="1">9</td><td rowspan="1" colspan="1">?</td><td rowspan="1" colspan="1">14</td><td rowspan="1" colspan="1">12</td><td rowspan="1" colspan="1">blotched</td><td rowspan="1" colspan="1">absent</td></tr><tr><td rowspan="1" colspan="1">7</td><td rowspan="1" colspan="1">
                      <italic>
                        <tp:taxon-name><tp:taxon-name-part taxon-name-part-type="genus" reg="Cyrtodactylus">C.</tp:taxon-name-part> <tp:taxon-name-part taxon-name-part-type="species" reg="bugiamapensis">bugiamapensis</tp:taxon-name-part></tp:taxon-name>
                      </italic>
                    </td><td rowspan="1" colspan="1">58.6–76.8</td><td rowspan="1" colspan="1">65.3–83.0</td><td rowspan="1" colspan="1">36–46</td><td rowspan="1" colspan="1">6–10</td><td rowspan="1" colspan="1">absent</td><td rowspan="1" colspan="1">7–11</td><td rowspan="1" colspan="1">0–7</td><td rowspan="1" colspan="1">15–17</td><td rowspan="1" colspan="1">17–20</td><td rowspan="1" colspan="1">blotched</td><td rowspan="1" colspan="1">absent</td></tr><tr><td rowspan="1" colspan="1">8</td><td rowspan="1" colspan="1">
                      <italic>
                        <tp:taxon-name><tp:taxon-name-part taxon-name-part-type="genus" reg="Cyrtodactylus">C.</tp:taxon-name-part> <tp:taxon-name-part taxon-name-part-type="species" reg="caovansungi">caovansungi</tp:taxon-name-part></tp:taxon-name>
                      </italic>
                    </td><td rowspan="1" colspan="1">90.4–94</td><td rowspan="1" colspan="1">120</td><td rowspan="1" colspan="1">38–44</td><td rowspan="1" colspan="1">8</td><td rowspan="1" colspan="1">6</td><td rowspan="1" colspan="1">9</td><td rowspan="1" colspan="1">absent</td><td rowspan="1" colspan="1">22</td><td rowspan="1" colspan="1">23–25</td><td rowspan="1" colspan="1">banded</td><td rowspan="1" colspan="1">present</td></tr><tr><td rowspan="1" colspan="1">9</td><td rowspan="1" colspan="1">
                      <italic>
                        <tp:taxon-name><tp:taxon-name-part taxon-name-part-type="genus" reg="Cyrtodactylus">C.</tp:taxon-name-part> <tp:taxon-name-part taxon-name-part-type="species" reg="cattienensis">cattienensis</tp:taxon-name-part></tp:taxon-name>
                      </italic>
                    </td><td rowspan="1" colspan="1">43.5–69</td><td rowspan="1" colspan="1">51–64.7</td><td rowspan="1" colspan="1">28–42</td><td rowspan="1" colspan="1">3–8</td><td rowspan="1" colspan="1">absent</td><td rowspan="1" colspan="1">6–8</td><td rowspan="1" colspan="1">absent</td><td rowspan="1" colspan="1">12–16</td><td rowspan="1" colspan="1">14–19</td><td rowspan="1" colspan="1">banded</td><td rowspan="1" colspan="1">absent</td></tr><tr><td rowspan="1" colspan="1">10</td><td rowspan="1" colspan="1">
                      <italic>
                        <tp:taxon-name><tp:taxon-name-part taxon-name-part-type="genus" reg="Cyrtodactylus">C.</tp:taxon-name-part> <tp:taxon-name-part taxon-name-part-type="species" reg="chungi">chungi</tp:taxon-name-part></tp:taxon-name>
                      </italic>
                    </td><td rowspan="1" colspan="1">66.6–68.5</td><td rowspan="1" colspan="1">62.8*–82.2</td><td rowspan="1" colspan="1">30–31</td><td rowspan="1" colspan="1">4–6</td><td rowspan="1" colspan="1">absent</td><td rowspan="1" colspan="1">7</td><td rowspan="1" colspan="1">6</td><td rowspan="1" colspan="1">15–18</td><td rowspan="1" colspan="1">17–20</td><td rowspan="1" colspan="1">banded</td><td rowspan="1" colspan="1">absent</td></tr><tr><td rowspan="1" colspan="1">11</td><td rowspan="1" colspan="1">
                      <italic>
                        <tp:taxon-name><tp:taxon-name-part taxon-name-part-type="genus" reg="Cyrtodactylus">C.</tp:taxon-name-part> <tp:taxon-name-part taxon-name-part-type="species" reg="chumuensis">chumuensis</tp:taxon-name-part></tp:taxon-name>
                      </italic>
                    </td><td rowspan="1" colspan="1">67.5</td><td rowspan="1" colspan="1">51.4*</td><td rowspan="1" colspan="1">43–45</td><td rowspan="1" colspan="1">4–5</td><td rowspan="1" colspan="1">0–2</td><td rowspan="1" colspan="1">6–7</td><td rowspan="1" colspan="1">?</td><td rowspan="1" colspan="1">16–19</td><td rowspan="1" colspan="1">17–21</td><td rowspan="1" colspan="1">banded</td><td rowspan="1" colspan="1">absent</td></tr><tr><td rowspan="1" colspan="1">12</td><td rowspan="1" colspan="1">
                      <italic>
                        <tp:taxon-name><tp:taxon-name-part taxon-name-part-type="genus" reg="Cyrtodactylus">C.</tp:taxon-name-part> <tp:taxon-name-part taxon-name-part-type="species" reg="cryptus">cryptus</tp:taxon-name-part></tp:taxon-name>
                      </italic>
                    </td><td rowspan="1" colspan="1">62.5–90.8</td><td rowspan="1" colspan="1">63.5–88.4</td><td rowspan="1" colspan="1">47–50</td><td rowspan="1" colspan="1">absent</td><td rowspan="1" colspan="1">absent</td><td rowspan="1" colspan="1">9–11</td><td rowspan="1" colspan="1">absent</td><td rowspan="1" colspan="1">18–19</td><td rowspan="1" colspan="1">20–23</td><td rowspan="1" colspan="1">banded</td><td rowspan="1" colspan="1">absent</td></tr><tr><td rowspan="1" colspan="1">13</td><td rowspan="1" colspan="1">
                      <italic>
                        <tp:taxon-name><tp:taxon-name-part taxon-name-part-type="genus" reg="Cyrtodactylus">C.</tp:taxon-name-part> <tp:taxon-name-part taxon-name-part-type="species" reg="cucdongensis">cucdongensis</tp:taxon-name-part></tp:taxon-name>
                      </italic>
                    </td><td rowspan="1" colspan="1">55.8–65.9</td><td rowspan="1" colspan="1">max. 81.3</td><td rowspan="1" colspan="1">41–44</td><td rowspan="1" colspan="1">5–9</td><td rowspan="1" colspan="1">absent</td><td rowspan="1" colspan="1">5–6</td><td rowspan="1" colspan="1">4–6</td><td rowspan="1" colspan="1">13–18</td><td rowspan="1" colspan="1">15–20</td><td rowspan="1" colspan="1">banded</td><td rowspan="1" colspan="1">absent</td></tr><tr><td rowspan="1" colspan="1">14</td><td rowspan="1" colspan="1">
                      <italic>
                        <tp:taxon-name><tp:taxon-name-part taxon-name-part-type="genus" reg="Cyrtodactylus">C.</tp:taxon-name-part> <tp:taxon-name-part taxon-name-part-type="species" reg="culaochamensis">culaochamensis</tp:taxon-name-part></tp:taxon-name>
                      </italic>
                    </td><td rowspan="1" colspan="1">69.8–79.8</td><td rowspan="1" colspan="1">89.7–91.2</td><td rowspan="1" colspan="1">45–50</td><td rowspan="1" colspan="1">absent</td><td rowspan="1" colspan="1">absent</td><td rowspan="1" colspan="1">7–8</td><td rowspan="1" colspan="1">absent</td><td rowspan="1" colspan="1">18–19</td><td rowspan="1" colspan="1">20–23</td><td rowspan="1" colspan="1">banded</td><td rowspan="1" colspan="1">absent</td></tr><tr><td rowspan="1" colspan="1">15</td><td rowspan="1" colspan="1">
                      <italic>
                        <tp:taxon-name><tp:taxon-name-part taxon-name-part-type="genus" reg="Cyrtodactylus">C.</tp:taxon-name-part> <tp:taxon-name-part taxon-name-part-type="species" reg="dati">dati</tp:taxon-name-part></tp:taxon-name>
                      </italic>
                    </td><td rowspan="1" colspan="1">max 70.1</td><td rowspan="1" colspan="1">max 57.3</td><td rowspan="1" colspan="1">42–48</td><td rowspan="1" colspan="1">4–7</td><td rowspan="1" colspan="1">6–7</td><td rowspan="1" colspan="1">5–6</td><td rowspan="1" colspan="1">?</td><td rowspan="1" colspan="1">?</td><td rowspan="1" colspan="1">18–19</td><td rowspan="1" colspan="1">blotched</td><td rowspan="1" colspan="1">absent</td></tr><tr><td rowspan="1" colspan="1">16</td><td rowspan="1" colspan="1">
                      <italic>
                        <tp:taxon-name><tp:taxon-name-part taxon-name-part-type="genus" reg="Cyrtodactylus">C.</tp:taxon-name-part> <tp:taxon-name-part taxon-name-part-type="species" reg="gialaiensis">gialaiensis</tp:taxon-name-part></tp:taxon-name>
                      </italic>
                    </td><td rowspan="1" colspan="1">50.1–62.8</td><td rowspan="1" colspan="1">?</td><td rowspan="1" colspan="1">38–45</td><td rowspan="1" colspan="1">present</td><td rowspan="1" colspan="1">absent</td><td rowspan="1" colspan="1">9–10</td><td rowspan="1" colspan="1">0–8</td><td rowspan="1" colspan="1">14–15</td><td rowspan="1" colspan="1">15–17</td><td rowspan="1" colspan="1">Banded</td><td rowspan="1" colspan="1">absent</td></tr><tr><td rowspan="1" colspan="1">17</td><td rowspan="1" colspan="1">
                      <italic>
                        <tp:taxon-name><tp:taxon-name-part taxon-name-part-type="genus" reg="Cyrtodactylus">C.</tp:taxon-name-part> <tp:taxon-name-part taxon-name-part-type="species" reg="huynhi">huynhi</tp:taxon-name-part></tp:taxon-name>
                      </italic>
                    </td><td rowspan="1" colspan="1">67.2–79.8</td><td rowspan="1" colspan="1">61.5–78.6</td><td rowspan="1" colspan="1">43–46</td><td rowspan="1" colspan="1">3–5</td><td rowspan="1" colspan="1">3–8</td><td rowspan="1" colspan="1">7–9</td><td rowspan="1" colspan="1">0–8 pitted</td><td rowspan="1" colspan="1">14–17</td><td rowspan="1" colspan="1">17–21</td><td rowspan="1" colspan="1">banded</td><td rowspan="1" colspan="1">absent</td></tr><tr><td rowspan="1" colspan="1">18</td><td rowspan="1" colspan="1">
                      <italic>
                        <tp:taxon-name><tp:taxon-name-part taxon-name-part-type="genus" reg="Cyrtodactylus">C.</tp:taxon-name-part> <tp:taxon-name-part taxon-name-part-type="species" reg="irregularis">irregularis</tp:taxon-name-part></tp:taxon-name>
                      </italic>
                    </td><td rowspan="1" colspan="1">72–86</td><td rowspan="1" colspan="1">66.0–74</td><td rowspan="1" colspan="1">38–45</td><td rowspan="1" colspan="1">7–8</td><td rowspan="1" colspan="1">absent</td><td rowspan="1" colspan="1">5–7</td><td rowspan="1" colspan="1">0–6</td><td rowspan="1" colspan="1">15–16</td><td rowspan="1" colspan="1">18–19</td><td rowspan="1" colspan="1">blotched</td><td rowspan="1" colspan="1">absent</td></tr><tr><td rowspan="1" colspan="1">19</td><td rowspan="1" colspan="1">
                      <italic>
                        <tp:taxon-name><tp:taxon-name-part taxon-name-part-type="genus" reg="Cyrtodactylus">C.</tp:taxon-name-part> <tp:taxon-name-part taxon-name-part-type="species" reg="kingsadai">kingsadai</tp:taxon-name-part></tp:taxon-name>
                      </italic>
                    </td><td rowspan="1" colspan="1">83–94</td><td rowspan="1" colspan="1">max 117</td><td rowspan="1" colspan="1">39–46</td><td rowspan="1" colspan="1">9–12</td><td rowspan="1" colspan="1">3–7</td><td rowspan="1" colspan="1">7–9</td><td rowspan="1" colspan="1">4–8</td><td rowspan="1" colspan="1">19–21</td><td rowspan="1" colspan="1">21–25</td><td rowspan="1" colspan="1">banded</td><td rowspan="1" colspan="1">present</td></tr><tr><td rowspan="1" colspan="1">20</td><td rowspan="1" colspan="1">
                      <italic>
                        <tp:taxon-name><tp:taxon-name-part taxon-name-part-type="genus" reg="Cyrtodactylus">C.</tp:taxon-name-part> <tp:taxon-name-part taxon-name-part-type="species" reg="orlovi">orlovi</tp:taxon-name-part></tp:taxon-name>
                      </italic>
                    </td><td rowspan="1" colspan="1">61–77.7</td><td rowspan="1" colspan="1">max 71.2</td><td rowspan="1" colspan="1">36–39</td><td rowspan="1" colspan="1">3–8</td><td rowspan="1" colspan="1">absent</td><td rowspan="1" colspan="1">5–6</td><td rowspan="1" colspan="1">absent</td><td rowspan="1" colspan="1">15–17</td><td rowspan="1" colspan="1">16–19</td><td rowspan="1" colspan="1">banded</td><td rowspan="1" colspan="1">absent</td></tr><tr><td rowspan="1" colspan="1">21</td><td rowspan="1" colspan="1">
                      <italic>
                        <tp:taxon-name><tp:taxon-name-part taxon-name-part-type="genus" reg="Cyrtodactylus">C.</tp:taxon-name-part> <tp:taxon-name-part taxon-name-part-type="species" reg="phnomchiensis">phnomchiensis</tp:taxon-name-part></tp:taxon-name>
                      </italic>
                    </td><td rowspan="1" colspan="1">76.1–80.7</td><td rowspan="1" colspan="1">56.9–79.1</td><td rowspan="1" colspan="1">45–54</td><td rowspan="1" colspan="1">0–8</td><td rowspan="1" colspan="1">absent</td><td rowspan="1" colspan="1">4–5</td><td rowspan="1" colspan="1">1–7 pitted</td><td rowspan="1" colspan="1">18–20</td><td rowspan="1" colspan="1">20–23</td><td rowspan="1" colspan="1">banded</td><td rowspan="1" colspan="1">Absent</td></tr><tr><td rowspan="1" colspan="1">22</td><td rowspan="1" colspan="1">
                      <italic>
                        <tp:taxon-name><tp:taxon-name-part taxon-name-part-type="genus" reg="Cyrtodactylus">C.</tp:taxon-name-part> <tp:taxon-name-part taxon-name-part-type="species" reg="phumyensis">phumyensis</tp:taxon-name-part></tp:taxon-name>
                      </italic>
                    </td><td rowspan="1" colspan="1">63.6–66.8</td><td rowspan="1" colspan="1">?</td><td rowspan="1" colspan="1">33–41</td><td rowspan="1" colspan="1">5–7</td><td rowspan="1" colspan="1">absent</td><td rowspan="1" colspan="1">5–7</td><td rowspan="1" colspan="1">6 pitted</td><td rowspan="1" colspan="1">18–19</td><td rowspan="1" colspan="1">18–21</td><td rowspan="1" colspan="1">banded</td><td rowspan="1" colspan="1">absent</td></tr><tr><td rowspan="1" colspan="1">23</td><td rowspan="1" colspan="1">
                      <italic>
                        <tp:taxon-name><tp:taxon-name-part taxon-name-part-type="genus" reg="Cyrtodactylus">C.</tp:taxon-name-part> <tp:taxon-name-part taxon-name-part-type="species" reg="phuocbinhensis">phuocbinhensis</tp:taxon-name-part></tp:taxon-name>
                      </italic>
                    </td><td rowspan="1" colspan="1">46–60.4</td><td rowspan="1" colspan="1">76.1</td><td rowspan="1" colspan="1">43–47</td><td rowspan="1" colspan="1">5</td><td rowspan="1" colspan="1">absent</td><td rowspan="1" colspan="1">7</td><td rowspan="1" colspan="1">absent</td><td rowspan="1" colspan="1">16–21</td><td rowspan="1" colspan="1">17–19</td><td rowspan="1" colspan="1">striped/blotched</td><td rowspan="1" colspan="1">absent</td></tr><tr><td rowspan="1" colspan="1">24</td><td rowspan="1" colspan="1">
                      <italic>
                        <tp:taxon-name><tp:taxon-name-part taxon-name-part-type="genus" reg="Cyrtodactylus">C.</tp:taxon-name-part> <tp:taxon-name-part taxon-name-part-type="species" reg="pseudoquadrivirgatus">pseudoquadrivirgatus</tp:taxon-name-part></tp:taxon-name>
                      </italic>
                    </td><td rowspan="1" colspan="1">48.6–83.3</td><td rowspan="1" colspan="1">55.7–82.3</td><td rowspan="1" colspan="1">41–57</td><td rowspan="1" colspan="1">absent</td><td rowspan="1" colspan="1">absent</td><td rowspan="1" colspan="1">5–9</td><td rowspan="1" colspan="1">5–10</td><td rowspan="1" colspan="1">15–21</td><td rowspan="1" colspan="1">16–25</td><td rowspan="1" colspan="1">Varied</td><td rowspan="1" colspan="1">absent</td></tr><tr><td rowspan="1" colspan="1">25</td><td rowspan="1" colspan="1">
                      <italic>
                        <tp:taxon-name><tp:taxon-name-part taxon-name-part-type="genus" reg="Cyrtodactylus">C.</tp:taxon-name-part> <tp:taxon-name-part taxon-name-part-type="species" reg="raglai">raglai</tp:taxon-name-part></tp:taxon-name>
                      </italic>
                    </td><td rowspan="1" colspan="1">87.5–111.7</td><td rowspan="1" colspan="1">113.4–119</td><td rowspan="1" colspan="1">36–39</td><td rowspan="1" colspan="1">9–10</td><td rowspan="1" colspan="1">0</td><td rowspan="1" colspan="1">5</td><td rowspan="1" colspan="1">0</td><td rowspan="1" colspan="1">?</td><td rowspan="1" colspan="1">21–22</td><td rowspan="1" colspan="1">banded</td><td rowspan="1" colspan="1">present</td></tr><tr><td rowspan="1" colspan="1">26</td><td rowspan="1" colspan="1">
                      <italic>
                        <tp:taxon-name><tp:taxon-name-part taxon-name-part-type="genus" reg="Cyrtodactylus">C.</tp:taxon-name-part> <tp:taxon-name-part taxon-name-part-type="species" reg="sangi">sangi</tp:taxon-name-part></tp:taxon-name>
                      </italic>
                    </td><td rowspan="1" colspan="1">49.9–56.3</td><td rowspan="1" colspan="1">47.9*</td><td rowspan="1" colspan="1">37</td><td rowspan="1" colspan="1">4</td><td rowspan="1" colspan="1">Absent</td><td rowspan="1" colspan="1">7</td><td rowspan="1" colspan="1">4 (Pitted)</td><td rowspan="1" colspan="1">?</td><td rowspan="1" colspan="1">?</td><td rowspan="1" colspan="1">banded</td><td rowspan="1" colspan="1">absent</td></tr><tr><td rowspan="1" colspan="1">27</td><td rowspan="1" colspan="1">
                      <italic>
                        <tp:taxon-name><tp:taxon-name-part taxon-name-part-type="genus" reg="Cyrtodactylus">C.</tp:taxon-name-part> <tp:taxon-name-part taxon-name-part-type="species" reg="takouensis">takouensis</tp:taxon-name-part></tp:taxon-name>
                      </italic>
                    </td><td rowspan="1" colspan="1">74.7–81.1</td><td rowspan="1" colspan="1">77.7–91</td><td rowspan="1" colspan="1">39–40</td><td rowspan="1" colspan="1">3–5</td><td rowspan="1" colspan="1">0–2</td><td rowspan="1" colspan="1">3–4</td><td rowspan="1" colspan="1">absent</td><td rowspan="1" colspan="1">16–17</td><td rowspan="1" colspan="1">18–20</td><td rowspan="1" colspan="1">banded</td><td rowspan="1" colspan="1">present</td></tr><tr><td rowspan="1" colspan="1">28</td><td rowspan="1" colspan="1">
                      <italic>
                        <tp:taxon-name><tp:taxon-name-part taxon-name-part-type="genus" reg="Cyrtodactylus">C.</tp:taxon-name-part> <tp:taxon-name-part taxon-name-part-type="species" reg="tayhoaensis">tayhoaensis</tp:taxon-name-part></tp:taxon-name>
                      </italic>
                    </td><td rowspan="1" colspan="1">82.9–94.2</td><td rowspan="1" colspan="1">max 104.3</td><td rowspan="1" colspan="1">37–41</td><td rowspan="1" colspan="1">10–11</td><td rowspan="1" colspan="1">3–7 males</td><td rowspan="1" colspan="1">4–5</td><td rowspan="1" colspan="1">absent</td><td rowspan="1" colspan="1">20–22</td><td rowspan="1" colspan="1">22–24</td><td rowspan="1" colspan="1">banded</td><td rowspan="1" colspan="1">present</td></tr><tr><td rowspan="1" colspan="1">29</td><td rowspan="1" colspan="1">
                      <italic>
                        <tp:taxon-name><tp:taxon-name-part taxon-name-part-type="genus" reg="Cyrtodactylus">C.</tp:taxon-name-part> <tp:taxon-name-part taxon-name-part-type="species" reg="taynguyenensis">taynguyenensis</tp:taxon-name-part></tp:taxon-name>
                      </italic>
                    </td><td rowspan="1" colspan="1">60.0–85.0</td><td rowspan="1" colspan="1">66.0–94.0</td><td rowspan="1" colspan="1">42–49</td><td rowspan="1" colspan="1">absent</td><td rowspan="1" colspan="1">absent</td><td rowspan="1" colspan="1">6</td><td rowspan="1" colspan="1">absent</td><td rowspan="1" colspan="1">13–18</td><td rowspan="1" colspan="1">17–21</td><td rowspan="1" colspan="1">blotched</td><td rowspan="1" colspan="1">absent</td></tr><tr><td rowspan="1" colspan="1">30</td><td rowspan="1" colspan="1">
                      <italic>
                        <tp:taxon-name><tp:taxon-name-part taxon-name-part-type="genus" reg="Cyrtodactylus">C.</tp:taxon-name-part> <tp:taxon-name-part taxon-name-part-type="species" reg="yangbayensis">yangbayensis</tp:taxon-name-part></tp:taxon-name>
                      </italic>
                    </td><td rowspan="1" colspan="1">78.5–92.3</td><td rowspan="1" colspan="1">91.3–109.1</td><td rowspan="1" colspan="1">39–46</td><td rowspan="1" colspan="1">5–16</td><td rowspan="1" colspan="1">0–2</td><td rowspan="1" colspan="1">6–8</td><td rowspan="1" colspan="1">absent</td><td rowspan="1" colspan="1">16–19</td><td rowspan="1" colspan="1">15–17</td><td rowspan="1" colspan="1">banded</td><td rowspan="1" colspan="1">Present</td></tr><tr><td rowspan="1" colspan="1">31</td><td rowspan="1" colspan="1">
                      <italic>
                        <tp:taxon-name><tp:taxon-name-part taxon-name-part-type="genus" reg="Cyrtodactylus">C.</tp:taxon-name-part> <tp:taxon-name-part taxon-name-part-type="species" reg="ziegleri">ziegleri</tp:taxon-name-part></tp:taxon-name>
                      </italic>
                    </td><td rowspan="1" colspan="1">84.6–93.0</td><td rowspan="1" colspan="1">95.0–107.0</td><td rowspan="1" colspan="1">33–39</td><td rowspan="1" colspan="1">8–10</td><td rowspan="1" colspan="1">0–6</td><td rowspan="1" colspan="1">5–8</td><td rowspan="1" colspan="1">0–8</td><td rowspan="1" colspan="1">16–19</td><td rowspan="1" colspan="1">18–21</td><td rowspan="1" colspan="1">banded</td><td rowspan="1" colspan="1">Absent</td></tr></tbody></table></table-wrap><p>Among the 30 species of the <italic><tp:taxon-name><tp:taxon-name-part taxon-name-part-type="genus" reg="Cyrtodactylus">Cyrtodactylus</tp:taxon-name-part> <tp:taxon-name-part taxon-name-part-type="species" reg="irregularis">irregularis</tp:taxon-name-part></tp:taxon-name></italic> group, <italic><tp:taxon-name><tp:taxon-name-part taxon-name-part-type="genus" reg="Cyrtodactylus">Cyrtodactylus</tp:taxon-name-part> <tp:taxon-name-part taxon-name-part-type="species" reg="arnei">arnei</tp:taxon-name-part></tp:taxon-name></italic> sp. nov. differs:</p><list list-type="bullet"><list-item><p>from 
                                <italic><tp:taxon-name><tp:taxon-name-part taxon-name-part-type="genus" reg="Cyrtodactylus">C.</tp:taxon-name-part> <tp:taxon-name-part taxon-name-part-type="species" reg="arndti">arndti</tp:taxon-name-part></tp:taxon-name></italic> Ngo, Horman, Le, Pham, Phung, Do, Ostrowski, Nguyen &amp; Zieger by having more enlarged femoral scales (12–15 vs 5–11 in 
                                <italic><tp:taxon-name><tp:taxon-name-part taxon-name-part-type="genus" reg="Cyrtodactylus">C.</tp:taxon-name-part> <tp:taxon-name-part taxon-name-part-type="species" reg="arndti">arndti</tp:taxon-name-part></tp:taxon-name></italic>), the absence of precloacal pores in females (vs 6 in 
                                <italic><tp:taxon-name><tp:taxon-name-part taxon-name-part-type="genus" reg="Cyrtodactylus">C.</tp:taxon-name-part> <tp:taxon-name-part taxon-name-part-type="species" reg="arndti">arndti</tp:taxon-name-part></tp:taxon-name></italic>), and the difference of dorsal color pattern (four narrow light bands with dark edges and a transversal row of dark spots in the middle vs 6 or 7 irregularly shaped bands in 
                                <italic><tp:taxon-name><tp:taxon-name-part taxon-name-part-type="genus" reg="Cyrtodactylus">C.</tp:taxon-name-part> <tp:taxon-name-part taxon-name-part-type="species" reg="arndti">arndti</tp:taxon-name-part></tp:taxon-name></italic>);
                            </p></list-item><list-item><p>from 
                                <italic><tp:taxon-name><tp:taxon-name-part taxon-name-part-type="genus" reg="Cyrtodactylus">C.</tp:taxon-name-part> <tp:taxon-name-part taxon-name-part-type="species" reg="badenensis">badenensis</tp:taxon-name-part></tp:taxon-name></italic> Nguyen, Orlov &amp; Darevsky by having more ventral scale rows (34 or 35 vs 25–28 in 
                                <italic><tp:taxon-name><tp:taxon-name-part taxon-name-part-type="genus" reg="Cyrtodactylus">C.</tp:taxon-name-part> <tp:taxon-name-part taxon-name-part-type="species" reg="badenensis">badenensis</tp:taxon-name-part></tp:taxon-name></italic>), the presence of enlarged femoral scales (12–15 vs absent in 
                                <italic><tp:taxon-name><tp:taxon-name-part taxon-name-part-type="genus" reg="Cyrtodactylus">C.</tp:taxon-name-part> <tp:taxon-name-part taxon-name-part-type="species" reg="badenensis">badenensis</tp:taxon-name-part></tp:taxon-name></italic>), and the presence of precloacal pores in males (5–7 vs absent in 
                                <italic><tp:taxon-name><tp:taxon-name-part taxon-name-part-type="genus" reg="Cyrtodactylus">C.</tp:taxon-name-part> <tp:taxon-name-part taxon-name-part-type="species" reg="badenensis">badenensis</tp:taxon-name-part></tp:taxon-name></italic>);
                            </p></list-item><list-item><p>from 
                                <italic><tp:taxon-name><tp:taxon-name-part taxon-name-part-type="genus" reg="Cyrtodactylus">C.</tp:taxon-name-part> <tp:taxon-name-part taxon-name-part-type="species" reg="binhdinhensis">binhdinhensis</tp:taxon-name-part></tp:taxon-name></italic> Ngo, Do, Do, Pham, Bui, Ho, Nguyen, Ziegler &amp; Le by having fewer ventral scale rows (34 or 35 vs 39–42 in 
                                <italic><tp:taxon-name><tp:taxon-name-part taxon-name-part-type="genus" reg="Cyrtodactylus">C.</tp:taxon-name-part> <tp:taxon-name-part taxon-name-part-type="species" reg="binhdinhensis">binhdinhensis</tp:taxon-name-part></tp:taxon-name></italic>), more enlarged femoral scales (12–15 vs 5 or 6 in 
                                <italic><tp:taxon-name><tp:taxon-name-part taxon-name-part-type="genus" reg="Cyrtodactylus">C.</tp:taxon-name-part> <tp:taxon-name-part taxon-name-part-type="species" reg="binhdinhensis">binhdinhensis</tp:taxon-name-part></tp:taxon-name></italic>), the absence of femoral pores in males (vs 10 in 
                                <italic><tp:taxon-name><tp:taxon-name-part taxon-name-part-type="genus" reg="Cyrtodactylus">C.</tp:taxon-name-part> <tp:taxon-name-part taxon-name-part-type="species" reg="binhdinhensis">binhdinhensis</tp:taxon-name-part></tp:taxon-name></italic>), and the absence of precloacal pores in females (vs 5 or 6 in 
                                <italic><tp:taxon-name><tp:taxon-name-part taxon-name-part-type="genus" reg="Cyrtodactylus">C.</tp:taxon-name-part> <tp:taxon-name-part taxon-name-part-type="species" reg="binhdinhensis">binhdinhensis</tp:taxon-name-part></tp:taxon-name></italic>);
                            </p></list-item><list-item><p>from 
                                <italic><tp:taxon-name><tp:taxon-name-part taxon-name-part-type="genus" reg="Cyrtodactylus">C.</tp:taxon-name-part> <tp:taxon-name-part taxon-name-part-type="species" reg="bidoupimontis">bidoupimontis</tp:taxon-name-part></tp:taxon-name></italic> Nazarov, Poyarkov, Orlov, Phung, Nguyen, Hoang &amp; Ziegler by having a longer tail (TL 93.3–107.2 mm, mean ratio TL/SVL 1.40 vs 75–86 mm, ratio TL/SVL 1.05 in 
                                <italic><tp:taxon-name><tp:taxon-name-part taxon-name-part-type="genus" reg="Cyrtodactylus">C.</tp:taxon-name-part> <tp:taxon-name-part taxon-name-part-type="species" reg="bidoupimontis">bidoupimontis</tp:taxon-name-part></tp:taxon-name></italic>), fewer ventral scale rows (34 or 35 vs 38–43 in 
                                <italic><tp:taxon-name><tp:taxon-name-part taxon-name-part-type="genus" reg="Cyrtodactylus">C.</tp:taxon-name-part> <tp:taxon-name-part taxon-name-part-type="species" reg="bidoupimontis">bidoupimontis</tp:taxon-name-part></tp:taxon-name></italic>), fewer dorsal tubercle rows (15–17 vs 18–24 in 
                                <italic><tp:taxon-name><tp:taxon-name-part taxon-name-part-type="genus" reg="Cyrtodactylus">C.</tp:taxon-name-part> <tp:taxon-name-part taxon-name-part-type="species" reg="bidoupimontis">bidoupimontis</tp:taxon-name-part></tp:taxon-name></italic>), more enlarged femoral scales (12–15 vs 8–10 in 
                                <italic><tp:taxon-name><tp:taxon-name-part taxon-name-part-type="genus" reg="Cyrtodactylus">C.</tp:taxon-name-part> <tp:taxon-name-part taxon-name-part-type="species" reg="bidoupimontis">bidoupimontis</tp:taxon-name-part></tp:taxon-name></italic>), and the presence of transversely enlarged subcaudal plates (vs absent in 
                                <italic><tp:taxon-name><tp:taxon-name-part taxon-name-part-type="genus" reg="Cyrtodactylus">C.</tp:taxon-name-part> <tp:taxon-name-part taxon-name-part-type="species" reg="bidoupimontis">bidoupimontis</tp:taxon-name-part></tp:taxon-name></italic>);
                            </p></list-item><list-item><p>from 
                                <italic><tp:taxon-name><tp:taxon-name-part taxon-name-part-type="genus" reg="Cyrtodactylus">C.</tp:taxon-name-part> <tp:taxon-name-part taxon-name-part-type="species" reg="buchardi">buchardi</tp:taxon-name-part></tp:taxon-name></italic> David, Teynié &amp; Ohler by having a larger size (SVL 70.9–78.0 mm vs 60.0–65.0 mm in 
                                <italic><tp:taxon-name><tp:taxon-name-part taxon-name-part-type="genus" reg="Cyrtodactylus">C.</tp:taxon-name-part> <tp:taxon-name-part taxon-name-part-type="species" reg="buchardi">buchardi</tp:taxon-name-part></tp:taxon-name></italic>), more ventral scale rows (34 or 35 vs 30 in 
                                <italic><tp:taxon-name><tp:taxon-name-part taxon-name-part-type="genus" reg="Cyrtodactylus">C.</tp:taxon-name-part> <tp:taxon-name-part taxon-name-part-type="species" reg="buchardi">buchardi</tp:taxon-name-part></tp:taxon-name></italic>), the presence of enlarged femoral scales (12–15 vs absent in 
                                <italic><tp:taxon-name><tp:taxon-name-part taxon-name-part-type="genus" reg="Cyrtodactylus">C.</tp:taxon-name-part> <tp:taxon-name-part taxon-name-part-type="species" reg="buchardi">buchardi</tp:taxon-name-part></tp:taxon-name></italic>), precloacal pores in males (5–7 vs 9 in 
                                <italic><tp:taxon-name><tp:taxon-name-part taxon-name-part-type="genus" reg="Cyrtodactylus">C.</tp:taxon-name-part> <tp:taxon-name-part taxon-name-part-type="species" reg="buchardi">buchardi</tp:taxon-name-part></tp:taxon-name></italic>), more lamellae under finger IV (17–19 vs 14 in 
                                <italic><tp:taxon-name><tp:taxon-name-part taxon-name-part-type="genus" reg="Cyrtodactylus">C.</tp:taxon-name-part> <tp:taxon-name-part taxon-name-part-type="species" reg="buchardi">buchardi</tp:taxon-name-part></tp:taxon-name></italic>), more lamellae under toe IV (19–21 vs 12 in 
                                <italic><tp:taxon-name><tp:taxon-name-part taxon-name-part-type="genus" reg="Cyrtodactylus">C.</tp:taxon-name-part> <tp:taxon-name-part taxon-name-part-type="species" reg="buchardi">buchardi</tp:taxon-name-part></tp:taxon-name></italic>), and the the difference of dorsal color pattern (banded vs blotched in 
                                <italic><tp:taxon-name><tp:taxon-name-part taxon-name-part-type="genus" reg="Cyrtodactylus">C.</tp:taxon-name-part> <tp:taxon-name-part taxon-name-part-type="species" reg="buchardi">buchardi</tp:taxon-name-part></tp:taxon-name></italic>);
                            </p></list-item><list-item><p>from 
                                <italic><tp:taxon-name><tp:taxon-name-part taxon-name-part-type="genus" reg="Cyrtodactylus">C.</tp:taxon-name-part> <tp:taxon-name-part taxon-name-part-type="species" reg="bugiamapensis">bugiamapensis</tp:taxon-name-part></tp:taxon-name></italic> Nazarov, Poyarkov, Orlov, Phung, Nguyen, Hoang &amp; Ziegler by having a longer tail (TL 93.3–107.2 mm, mean ratio TL/SVL 1.40 vs 65.3–83.0 mm, mean ratio TL/SVL 1.08 in 
                                <italic><tp:taxon-name><tp:taxon-name-part taxon-name-part-type="genus" reg="Cyrtodactylus">C.</tp:taxon-name-part> <tp:taxon-name-part taxon-name-part-type="species" reg="bugiamapensis">bugiamapensis</tp:taxon-name-part></tp:taxon-name></italic>), fewer ventral scale rows (34 or 35 vs 36–46 in 
                                <italic><tp:taxon-name><tp:taxon-name-part taxon-name-part-type="genus" reg="Cyrtodactylus">C.</tp:taxon-name-part> <tp:taxon-name-part taxon-name-part-type="species" reg="bugiamapensis">bugiamapensis</tp:taxon-name-part></tp:taxon-name></italic>), fewer dorsal tubercle rows (15–17 vs 20–24 in 
                                <italic><tp:taxon-name><tp:taxon-name-part taxon-name-part-type="genus" reg="Cyrtodactylus">C.</tp:taxon-name-part> <tp:taxon-name-part taxon-name-part-type="species" reg="bugiamapensis">bugiamapensis</tp:taxon-name-part></tp:taxon-name></italic>), more enlarged femoral scales (12–15 vs 6–10 in 
                                <italic><tp:taxon-name><tp:taxon-name-part taxon-name-part-type="genus" reg="Cyrtodactylus">C.</tp:taxon-name-part> <tp:taxon-name-part taxon-name-part-type="species" reg="bugiamapensis">bugiamapensis</tp:taxon-name-part></tp:taxon-name></italic>), the difference of dorsal color pattern (banded vs blotched in 
                                <italic><tp:taxon-name><tp:taxon-name-part taxon-name-part-type="genus" reg="Cyrtodactylus">C.</tp:taxon-name-part> <tp:taxon-name-part taxon-name-part-type="species" reg="bugiamapensis">bugiamapensis</tp:taxon-name-part></tp:taxon-name></italic>), and the presence of transversely enlarged subcaudal plates (vs absent in 
                                <italic><tp:taxon-name><tp:taxon-name-part taxon-name-part-type="genus" reg="Cyrtodactylus">C.</tp:taxon-name-part> <tp:taxon-name-part taxon-name-part-type="species" reg="bugiamapensis">bugiamapensis</tp:taxon-name-part></tp:taxon-name></italic>);
                            </p></list-item><list-item><p>from 
                                <italic><tp:taxon-name><tp:taxon-name-part taxon-name-part-type="genus" reg="Cyrtodactylus">C.</tp:taxon-name-part> <tp:taxon-name-part taxon-name-part-type="species" reg="caovansungi">caovansungi</tp:taxon-name-part></tp:taxon-name></italic> Orlov, Nguyen, Roman, Natalia &amp; Nguyen by having a smaller size (70.9–78.0 mm vs 90.4–94 mm in 
                                <italic><tp:taxon-name><tp:taxon-name-part taxon-name-part-type="genus" reg="Cyrtodactylus">C.</tp:taxon-name-part> <tp:taxon-name-part taxon-name-part-type="species" reg="caovansungi">caovansungi</tp:taxon-name-part></tp:taxon-name></italic>), fewer ventral scale rows (34 or 35 vs 38–44 in 
                                <italic><tp:taxon-name><tp:taxon-name-part taxon-name-part-type="genus" reg="Cyrtodactylus">C.</tp:taxon-name-part> <tp:taxon-name-part taxon-name-part-type="species" reg="caovansungi">caovansungi</tp:taxon-name-part></tp:taxon-name></italic>), more enlarged femoral scales (12–15 vs 8 in 
                                <italic><tp:taxon-name><tp:taxon-name-part taxon-name-part-type="genus" reg="Cyrtodactylus">C.</tp:taxon-name-part> <tp:taxon-name-part taxon-name-part-type="species" reg="caovansungi">caovansungi</tp:taxon-name-part></tp:taxon-name></italic>), the absence of femoral pores in males (vs 6 in 
                                <italic><tp:taxon-name><tp:taxon-name-part taxon-name-part-type="genus" reg="Cyrtodactylus">C.</tp:taxon-name-part> <tp:taxon-name-part taxon-name-part-type="species" reg="caovansungi">caovansungi</tp:taxon-name-part></tp:taxon-name></italic>), fewer precloacal pores in males (5–7 vs 9 in 
                                <italic><tp:taxon-name><tp:taxon-name-part taxon-name-part-type="genus" reg="Cyrtodactylus">C.</tp:taxon-name-part> <tp:taxon-name-part taxon-name-part-type="species" reg="caovansungi">caovansungi</tp:taxon-name-part></tp:taxon-name></italic>), and fewer lamellae under finger IV (17–19 vs 22 in 
                                <italic><tp:taxon-name><tp:taxon-name-part taxon-name-part-type="genus" reg="Cyrtodactylus">C.</tp:taxon-name-part> <tp:taxon-name-part taxon-name-part-type="species" reg="caovansungi">caovansungi</tp:taxon-name-part></tp:taxon-name></italic>), under toe IV (19–21 vs 23–25 in 
                                <italic><tp:taxon-name><tp:taxon-name-part taxon-name-part-type="genus" reg="Cyrtodactylus">C.</tp:taxon-name-part> <tp:taxon-name-part taxon-name-part-type="species" reg="caovansungi">caovansungi</tp:taxon-name-part></tp:taxon-name></italic>);
                            </p></list-item><list-item><p>from 
                                <italic><tp:taxon-name><tp:taxon-name-part taxon-name-part-type="genus" reg="Cyrtodactylus">C.</tp:taxon-name-part> <tp:taxon-name-part taxon-name-part-type="species" reg="cattienensis">cattienensis</tp:taxon-name-part></tp:taxon-name></italic> Geissler, Nazarov, Orlov, Böhme, Phung, Nguyen &amp; Ziegler by having a larger size (SVL 70.9–78.0 mm vs 43.5–69.0 mm in 
                                <italic><tp:taxon-name><tp:taxon-name-part taxon-name-part-type="genus" reg="Cyrtodactylus">C.</tp:taxon-name-part> <tp:taxon-name-part taxon-name-part-type="species" reg="cattienensis">cattienensis</tp:taxon-name-part></tp:taxon-name></italic>), a longer tail (TL 93.3–107.2 mm, mean ratio TL/SVL 1.40 vs 51–64.7 mm, mean ratio TL/SVL 1.07 in 
                                <italic><tp:taxon-name><tp:taxon-name-part taxon-name-part-type="genus" reg="Cyrtodactylus">C.</tp:taxon-name-part> <tp:taxon-name-part taxon-name-part-type="species" reg="cattienensis">cattienensis</tp:taxon-name-part></tp:taxon-name></italic>), more enlarged femoral scales (12–15 vs 3–8 in 
                                <italic><tp:taxon-name><tp:taxon-name-part taxon-name-part-type="genus" reg="Cyrtodactylus">C.</tp:taxon-name-part> <tp:taxon-name-part taxon-name-part-type="species" reg="cattienensis">cattienensis</tp:taxon-name-part></tp:taxon-name></italic>), more lamellae under finger IV (17–19 vs 12–16 in 
                                <italic><tp:taxon-name><tp:taxon-name-part taxon-name-part-type="genus" reg="Cyrtodactylus">C.</tp:taxon-name-part> <tp:taxon-name-part taxon-name-part-type="species" reg="cattienensis">cattienensis</tp:taxon-name-part></tp:taxon-name></italic>), and the presence of transversely enlarged subcaudal plates (vs absent in 
                                <italic><tp:taxon-name><tp:taxon-name-part taxon-name-part-type="genus" reg="Cyrtodactylus">C.</tp:taxon-name-part> <tp:taxon-name-part taxon-name-part-type="species" reg="cattienensis">cattienensis</tp:taxon-name-part></tp:taxon-name></italic>);
                            </p></list-item><list-item><p>from 
                                <italic><tp:taxon-name><tp:taxon-name-part taxon-name-part-type="genus" reg="Cyrtodactylus">C.</tp:taxon-name-part> <tp:taxon-name-part taxon-name-part-type="species" reg="chungi">chungi</tp:taxon-name-part></tp:taxon-name></italic> Ostrowski, Le, Ngo, Pham, Phung, Nguyen &amp; Ziegler by having having a larger size (SVL 70.9–78.0 mm vs 66.6–68.5 mm in 
                                <italic><tp:taxon-name><tp:taxon-name-part taxon-name-part-type="genus" reg="Cyrtodactylus">C.</tp:taxon-name-part> <tp:taxon-name-part taxon-name-part-type="species" reg="chungi">chungi</tp:taxon-name-part></tp:taxon-name></italic>), more ventral scale rows (34 or 35 vs 30 or 31 in 
                                <italic><tp:taxon-name><tp:taxon-name-part taxon-name-part-type="genus" reg="Cyrtodactylus">C.</tp:taxon-name-part> <tp:taxon-name-part taxon-name-part-type="species" reg="chungi">chungi</tp:taxon-name-part></tp:taxon-name></italic>), more enlarged femoral scales (12–15 vs 4–6 in 
                                <italic><tp:taxon-name><tp:taxon-name-part taxon-name-part-type="genus" reg="Cyrtodactylus">C.</tp:taxon-name-part> <tp:taxon-name-part taxon-name-part-type="species" reg="chungi">chungi</tp:taxon-name-part></tp:taxon-name></italic>), the absence of precloacal pores in females (vs 6 in 
                                <italic><tp:taxon-name><tp:taxon-name-part taxon-name-part-type="genus" reg="Cyrtodactylus">C.</tp:taxon-name-part> <tp:taxon-name-part taxon-name-part-type="species" reg="chungi">chungi</tp:taxon-name-part></tp:taxon-name></italic>), and the presence of transversely enlarged subcaudal plates (vs absent in 
                                <italic><tp:taxon-name><tp:taxon-name-part taxon-name-part-type="genus" reg="Cyrtodactylus">C.</tp:taxon-name-part> <tp:taxon-name-part taxon-name-part-type="species" reg="chungi">chungi</tp:taxon-name-part></tp:taxon-name></italic>);
                            </p></list-item><list-item><p>from 
                                <italic><tp:taxon-name><tp:taxon-name-part taxon-name-part-type="genus" reg="Cyrtodactylus">C.</tp:taxon-name-part> <tp:taxon-name-part taxon-name-part-type="species" reg="chumuensis">chumuensis</tp:taxon-name-part></tp:taxon-name></italic> Ngo, Horman, Le, Pham, Phung, Do, Ostrowski, Nguyen &amp; Zieger by having a larger size (SVL 70.9–78.0 mm vs 67.5 mm in 
                                <italic><tp:taxon-name><tp:taxon-name-part taxon-name-part-type="genus" reg="Cyrtodactylus">C.</tp:taxon-name-part> <tp:taxon-name-part taxon-name-part-type="species" reg="chumuensis">chumuensis</tp:taxon-name-part></tp:taxon-name></italic>), fewer ventral scale rows (34 or 35 vs 43–45 in 
                                <italic><tp:taxon-name><tp:taxon-name-part taxon-name-part-type="genus" reg="Cyrtodactylus">C.</tp:taxon-name-part> <tp:taxon-name-part taxon-name-part-type="species" reg="chumuensis">chumuensis</tp:taxon-name-part></tp:taxon-name></italic>), more enlarged femoral scales (12–15 vs 4 or 5 in 
                                <italic><tp:taxon-name><tp:taxon-name-part taxon-name-part-type="genus" reg="Cyrtodactylus">C.</tp:taxon-name-part> <tp:taxon-name-part taxon-name-part-type="species" reg="chumuensis">chumuensis</tp:taxon-name-part></tp:taxon-name></italic>), and the presence of transversely enlarged subcaudal plates (vs absent in 
                                <italic><tp:taxon-name><tp:taxon-name-part taxon-name-part-type="genus" reg="Cyrtodactylus">C.</tp:taxon-name-part> <tp:taxon-name-part taxon-name-part-type="species" reg="chumuensis">chumuensis</tp:taxon-name-part></tp:taxon-name></italic>);
                            </p></list-item><list-item><p>from 
                                <italic><tp:taxon-name><tp:taxon-name-part taxon-name-part-type="genus" reg="Cyrtodactylus">C.</tp:taxon-name-part> <tp:taxon-name-part taxon-name-part-type="species" reg="cryptus">cryptus</tp:taxon-name-part></tp:taxon-name></italic> Heidrich, Rösler, Vu, Böhme &amp; Ziegler by having a longer tail (TL 93.3–107.2 mm, mean ratio TL/SVL 1.40 vs 63.5–88.4 mm, mean ratio TL/SVL 1.02 in 
                                <italic><tp:taxon-name><tp:taxon-name-part taxon-name-part-type="genus" reg="Cyrtodactylus">C.</tp:taxon-name-part> <tp:taxon-name-part taxon-name-part-type="species" reg="cryptus">cryptus</tp:taxon-name-part></tp:taxon-name></italic>), fewer ventral scale rows (34 or 35 vs 47–50 in 
                                <italic><tp:taxon-name><tp:taxon-name-part taxon-name-part-type="genus" reg="Cyrtodactylus">C.</tp:taxon-name-part> <tp:taxon-name-part taxon-name-part-type="species" reg="cryptus">cryptus</tp:taxon-name-part></tp:taxon-name></italic>), fewer dorsal tubercle rows (15–17 vs 19 or 20 in 
                                <italic><tp:taxon-name><tp:taxon-name-part taxon-name-part-type="genus" reg="Cyrtodactylus">C.</tp:taxon-name-part> <tp:taxon-name-part taxon-name-part-type="species" reg="cryptus">cryptus</tp:taxon-name-part></tp:taxon-name></italic>), the presence of enlarged femoral scales (12–15 vs absent in 
                                <italic><tp:taxon-name><tp:taxon-name-part taxon-name-part-type="genus" reg="Cyrtodactylus">C.</tp:taxon-name-part> <tp:taxon-name-part taxon-name-part-type="species" reg="cryptus">cryptus</tp:taxon-name-part></tp:taxon-name></italic>), fewer precloacal pores in males (5–7 vs 9–11 in 
                                <italic><tp:taxon-name><tp:taxon-name-part taxon-name-part-type="genus" reg="Cyrtodactylus">C.</tp:taxon-name-part> <tp:taxon-name-part taxon-name-part-type="species" reg="cryptus">cryptus</tp:taxon-name-part></tp:taxon-name></italic>), and the presence of transversely enlarged subcaudal plates (vs absent in 
                                <italic><tp:taxon-name><tp:taxon-name-part taxon-name-part-type="genus" reg="Cyrtodactylus">C.</tp:taxon-name-part> <tp:taxon-name-part taxon-name-part-type="species" reg="cryptus">cryptus</tp:taxon-name-part></tp:taxon-name></italic>);
                            </p></list-item><list-item><p>from 
                                <italic><tp:taxon-name><tp:taxon-name-part taxon-name-part-type="genus" reg="Cyrtodactylus">C.</tp:taxon-name-part> <tp:taxon-name-part taxon-name-part-type="species" reg="cucdongensis">cucdongensis</tp:taxon-name-part></tp:taxon-name></italic> Schneider, Phung, Le, Nguyen &amp; Ziegler by having a larger size (SVL 70.9–78.0 mm vs 55.8–65.9 mm in 
                                <italic><tp:taxon-name><tp:taxon-name-part taxon-name-part-type="genus" reg="Cyrtodactylus">C.</tp:taxon-name-part> <tp:taxon-name-part taxon-name-part-type="species" reg="cucdongensis">cucdongensis</tp:taxon-name-part></tp:taxon-name></italic>), fewer ventral scale rows (34 or 35 vs 41–44 in 
                                <italic><tp:taxon-name><tp:taxon-name-part taxon-name-part-type="genus" reg="Cyrtodactylus">C.</tp:taxon-name-part> <tp:taxon-name-part taxon-name-part-type="species" reg="cucdongensis">cucdongensis</tp:taxon-name-part></tp:taxon-name></italic>), more enlarged femoral scales (12–15 vs 5–9 in 
                                <italic><tp:taxon-name><tp:taxon-name-part taxon-name-part-type="genus" reg="Cyrtodactylus">C.</tp:taxon-name-part> <tp:taxon-name-part taxon-name-part-type="species" reg="cucdongensis">cucdongensis</tp:taxon-name-part></tp:taxon-name></italic>), the absence of precloacal pores in females (vs 4–6 in 
                                <italic><tp:taxon-name><tp:taxon-name-part taxon-name-part-type="genus" reg="Cyrtodactylus">C.</tp:taxon-name-part> <tp:taxon-name-part taxon-name-part-type="species" reg="cucdongensis">cucdongensis</tp:taxon-name-part></tp:taxon-name></italic>), and the presence of transversely enlarged subcaudal plates (vs absent in 
                                <italic><tp:taxon-name><tp:taxon-name-part taxon-name-part-type="genus" reg="Cyrtodactylus">C.</tp:taxon-name-part> <tp:taxon-name-part taxon-name-part-type="species" reg="cucdongensis">cucdongensis</tp:taxon-name-part></tp:taxon-name></italic>);
                            </p></list-item><list-item><p>from 
                                <italic><tp:taxon-name><tp:taxon-name-part taxon-name-part-type="genus" reg="Cyrtodactylus">C.</tp:taxon-name-part> <tp:taxon-name-part taxon-name-part-type="species" reg="culaochamensis">culaochamensis</tp:taxon-name-part></tp:taxon-name></italic> Ngo, Grismer, Pham &amp; Wood by having a longer tail (TL 93.3–107.2 mm, mean ratio TL/SVL 1.40 vs 89.7–91.2 mm, mean ratio TL/SVL 1.24 in 
                                <italic><tp:taxon-name><tp:taxon-name-part taxon-name-part-type="genus" reg="Cyrtodactylus">C.</tp:taxon-name-part> <tp:taxon-name-part taxon-name-part-type="species" reg="culaochamensis">culaochamensis</tp:taxon-name-part></tp:taxon-name></italic>), fewer ventral scale rows (34 or 35 vs 45–50 in 
                                <italic><tp:taxon-name><tp:taxon-name-part taxon-name-part-type="genus" reg="Cyrtodactylus">C.</tp:taxon-name-part> <tp:taxon-name-part taxon-name-part-type="species" reg="culaochamensis">culaochamensis</tp:taxon-name-part></tp:taxon-name></italic>), fewer dorsal tubercle rows (15–17 vs 20–22 in 
                                <italic><tp:taxon-name><tp:taxon-name-part taxon-name-part-type="genus" reg="Cyrtodactylus">C.</tp:taxon-name-part> <tp:taxon-name-part taxon-name-part-type="species" reg="culaochamensis">culaochamensis</tp:taxon-name-part></tp:taxon-name></italic>), the presence of enlarged femoral scales (12–15 vs absent in 
                                <italic><tp:taxon-name><tp:taxon-name-part taxon-name-part-type="genus" reg="Cyrtodactylus">C.</tp:taxon-name-part> <tp:taxon-name-part taxon-name-part-type="species" reg="culaochamensis">culaochamensis</tp:taxon-name-part></tp:taxon-name></italic>), and the presence of transversely enlarged subcaudal plates (vs absent in 
                                <italic><tp:taxon-name><tp:taxon-name-part taxon-name-part-type="genus" reg="Cyrtodactylus">C.</tp:taxon-name-part> <tp:taxon-name-part taxon-name-part-type="species" reg="culaochamensis">culaochamensis</tp:taxon-name-part></tp:taxon-name></italic>);
                            </p></list-item><list-item><p>from 
                                <italic><tp:taxon-name><tp:taxon-name-part taxon-name-part-type="genus" reg="Cyrtodactylus">C.</tp:taxon-name-part> <tp:taxon-name-part taxon-name-part-type="species" reg="dati">dati</tp:taxon-name-part></tp:taxon-name></italic> Ngo by having a larger size (SVL 70.9–78.0 mm vs max 70.1 in 
                                <italic><tp:taxon-name><tp:taxon-name-part taxon-name-part-type="genus" reg="Cyrtodactylus">C.</tp:taxon-name-part> <tp:taxon-name-part taxon-name-part-type="species" reg="dati">dati</tp:taxon-name-part></tp:taxon-name></italic>), a longer tail (TL 93.3–107.2 mm, mean ratio TL/SVL 1.40 vs Max 57.3 mm, mean ratio TL/SVL: 1.06), fewer ventral scale rows (34 or 35 vs 42–48 in 
                                <italic><tp:taxon-name><tp:taxon-name-part taxon-name-part-type="genus" reg="Cyrtodactylus">C.</tp:taxon-name-part> <tp:taxon-name-part taxon-name-part-type="species" reg="dati">dati</tp:taxon-name-part></tp:taxon-name></italic>), fewer dorsal tubercle rows (15–17 vs 20–22 in 
                                <italic><tp:taxon-name><tp:taxon-name-part taxon-name-part-type="genus" reg="Cyrtodactylus">C.</tp:taxon-name-part> <tp:taxon-name-part taxon-name-part-type="species" reg="dati">dati</tp:taxon-name-part></tp:taxon-name></italic>), more enlarged femoral scales (12–15 vs 4–7 in 
                                <italic><tp:taxon-name><tp:taxon-name-part taxon-name-part-type="genus" reg="Cyrtodactylus">C.</tp:taxon-name-part> <tp:taxon-name-part taxon-name-part-type="species" reg="dati">dati</tp:taxon-name-part></tp:taxon-name></italic>), the absence of femoral pores in males (vs 6–7 in 
                                <italic><tp:taxon-name><tp:taxon-name-part taxon-name-part-type="genus" reg="Cyrtodactylus">C.</tp:taxon-name-part> <tp:taxon-name-part taxon-name-part-type="species" reg="dati">dati</tp:taxon-name-part></tp:taxon-name></italic>), the difference in color pattern of dorsum (banded vs small blotched in 
                                <italic><tp:taxon-name><tp:taxon-name-part taxon-name-part-type="genus" reg="Cyrtodactylus">C.</tp:taxon-name-part> <tp:taxon-name-part taxon-name-part-type="species" reg="dati">dati</tp:taxon-name-part></tp:taxon-name></italic>), and the presence of transversely enlarged subcaudal plates (vs absent in 
                                <italic><tp:taxon-name><tp:taxon-name-part taxon-name-part-type="genus" reg="Cyrtodactylus">C.</tp:taxon-name-part> <tp:taxon-name-part taxon-name-part-type="species" reg="dati">dati</tp:taxon-name-part></tp:taxon-name></italic>);
                            </p></list-item><list-item><p>from 
                                <italic><tp:taxon-name><tp:taxon-name-part taxon-name-part-type="genus" reg="Cyrtodactylus">C.</tp:taxon-name-part> <tp:taxon-name-part taxon-name-part-type="species" reg="gialaiensis">gialaiensis</tp:taxon-name-part></tp:taxon-name></italic> Luu, Tran, Nguyen, Le &amp; Ziegler by having a larger size (SVL 70.9–78.0 mm vs 50.1–62.8 mm in 
                                <italic><tp:taxon-name><tp:taxon-name-part taxon-name-part-type="genus" reg="Cyrtodactylus">C.</tp:taxon-name-part> <tp:taxon-name-part taxon-name-part-type="species" reg="gialaiensis">gialaiensis</tp:taxon-name-part></tp:taxon-name></italic>), fewer ventral scale rows (34 or 35 vs 38–45 in 
                                <italic><tp:taxon-name><tp:taxon-name-part taxon-name-part-type="genus" reg="Cyrtodactylus">C.</tp:taxon-name-part> <tp:taxon-name-part taxon-name-part-type="species" reg="gialaiensis">gialaiensis</tp:taxon-name-part></tp:taxon-name></italic>), fewer precloacal pores in males (5–7 vs 9 or 10 in 
                                <italic><tp:taxon-name><tp:taxon-name-part taxon-name-part-type="genus" reg="Cyrtodactylus">C.</tp:taxon-name-part> <tp:taxon-name-part taxon-name-part-type="species" reg="gialaiensis">gialaiensis</tp:taxon-name-part></tp:taxon-name></italic>), the absence of precloacal pores in adult females (vs 8 pitted scales in 
                                <italic><tp:taxon-name><tp:taxon-name-part taxon-name-part-type="genus" reg="Cyrtodactylus">C.</tp:taxon-name-part> <tp:taxon-name-part taxon-name-part-type="species" reg="gialaiensis">gialaiensis</tp:taxon-name-part></tp:taxon-name></italic>), more lamellae under finger IV (17–19 vs 14 or 15 in 
                                <italic><tp:taxon-name><tp:taxon-name-part taxon-name-part-type="genus" reg="Cyrtodactylus">C.</tp:taxon-name-part> <tp:taxon-name-part taxon-name-part-type="species" reg="gialaiensis">gialaiensis</tp:taxon-name-part></tp:taxon-name></italic>) and under toe IV (19–21 vs 15–17 in 
                                <italic><tp:taxon-name><tp:taxon-name-part taxon-name-part-type="genus" reg="Cyrtodactylus">C.</tp:taxon-name-part> <tp:taxon-name-part taxon-name-part-type="species" reg="gialaiensis">gialaiensis</tp:taxon-name-part></tp:taxon-name></italic>), and the presence of transversely enlarged subcaudal plates (vs absent in 
                                <italic><tp:taxon-name><tp:taxon-name-part taxon-name-part-type="genus" reg="Cyrtodactylus">C.</tp:taxon-name-part> <tp:taxon-name-part taxon-name-part-type="species" reg="gialaiensis">gialaiensis</tp:taxon-name-part></tp:taxon-name></italic>);
                            </p></list-item><list-item><p>from 
                                <italic><tp:taxon-name><tp:taxon-name-part taxon-name-part-type="genus" reg="Cyrtodactylus">C.</tp:taxon-name-part> <tp:taxon-name-part taxon-name-part-type="species" reg="huynhi">huynhi</tp:taxon-name-part></tp:taxon-name></italic> Ngo &amp; Bauer by having fewer ventral scale rows (34 or 35 vs 43–46 in 
                                <italic><tp:taxon-name><tp:taxon-name-part taxon-name-part-type="genus" reg="Cyrtodactylus">C.</tp:taxon-name-part> <tp:taxon-name-part taxon-name-part-type="species" reg="huynhi">huynhi</tp:taxon-name-part></tp:taxon-name></italic>), more enlarged femoral scales (12–15 vs 3–5 in 
                                <italic><tp:taxon-name><tp:taxon-name-part taxon-name-part-type="genus" reg="Cyrtodactylus">C.</tp:taxon-name-part> <tp:taxon-name-part taxon-name-part-type="species" reg="huynhi">huynhi</tp:taxon-name-part></tp:taxon-name></italic>), the absence of femoral pores in males (vs 3–8 in 
                                <italic><tp:taxon-name><tp:taxon-name-part taxon-name-part-type="genus" reg="Cyrtodactylus">C.</tp:taxon-name-part> <tp:taxon-name-part taxon-name-part-type="species" reg="huynhi">huynhi</tp:taxon-name-part></tp:taxon-name></italic>), and the presence of transversely enlarged subcaudal plates (vs absent in 
                                <italic><tp:taxon-name><tp:taxon-name-part taxon-name-part-type="genus" reg="Cyrtodactylus">C.</tp:taxon-name-part> <tp:taxon-name-part taxon-name-part-type="species" reg="huynhi">huynhi</tp:taxon-name-part></tp:taxon-name></italic>);
                            </p></list-item><list-item><p>from 
                                <italic><tp:taxon-name><tp:taxon-name-part taxon-name-part-type="genus" reg="Cyrtodactylus">C.</tp:taxon-name-part> <tp:taxon-name-part taxon-name-part-type="species" reg="irregularis">irregularis</tp:taxon-name-part></tp:taxon-name></italic> (Smith) by having fewer ventral scale rows (34 or 35 vs 38–45 in 
                                <italic><tp:taxon-name><tp:taxon-name-part taxon-name-part-type="genus" reg="Cyrtodactylus">C.</tp:taxon-name-part> <tp:taxon-name-part taxon-name-part-type="species" reg="irregularis">irregularis</tp:taxon-name-part></tp:taxon-name></italic>), more enlarged femoral scales (12–15 vs 7 or 8 in 
                                <italic><tp:taxon-name><tp:taxon-name-part taxon-name-part-type="genus" reg="Cyrtodactylus">C.</tp:taxon-name-part> <tp:taxon-name-part taxon-name-part-type="species" reg="irregularis">irregularis</tp:taxon-name-part></tp:taxon-name></italic>), the absence of precloacal pores in females (0 vs 0–6 in 
                                <italic><tp:taxon-name><tp:taxon-name-part taxon-name-part-type="genus" reg="Cyrtodactylus">C.</tp:taxon-name-part> <tp:taxon-name-part taxon-name-part-type="species" reg="irregularis">irregularis</tp:taxon-name-part></tp:taxon-name></italic>), the difference in color pattern of dorsum (banded vs blotched in 
                                <italic><tp:taxon-name><tp:taxon-name-part taxon-name-part-type="genus" reg="Cyrtodactylus">C.</tp:taxon-name-part> <tp:taxon-name-part taxon-name-part-type="species" reg="irregularis">irregularis</tp:taxon-name-part></tp:taxon-name></italic>), and the presence of transversely enlarged subcaudal plates (vs absent in 
                                <italic><tp:taxon-name><tp:taxon-name-part taxon-name-part-type="genus" reg="Cyrtodactylus">C.</tp:taxon-name-part> <tp:taxon-name-part taxon-name-part-type="species" reg="irregularis">irregularis</tp:taxon-name-part></tp:taxon-name></italic>);
                            </p></list-item><list-item><p>from 
                                <italic><tp:taxon-name><tp:taxon-name-part taxon-name-part-type="genus" reg="Cyrtodactylus">C.</tp:taxon-name-part> <tp:taxon-name-part taxon-name-part-type="species" reg="kingsadai">kingsadai</tp:taxon-name-part></tp:taxon-name></italic> Ziegler, Phung, Le &amp; Nguyen by having a smaller size (SVL 70.9–78.0 mm vs 83–94 mm in 
                                <italic><tp:taxon-name><tp:taxon-name-part taxon-name-part-type="genus" reg="Cyrtodactylus">C.</tp:taxon-name-part> <tp:taxon-name-part taxon-name-part-type="species" reg="kingsadai">kingsadai</tp:taxon-name-part></tp:taxon-name></italic>), fewer ventral scale rows (34 or 35 vs 39–46 in 
                                <italic><tp:taxon-name><tp:taxon-name-part taxon-name-part-type="genus" reg="Cyrtodactylus">C.</tp:taxon-name-part> <tp:taxon-name-part taxon-name-part-type="species" reg="kingsadai">kingsadai</tp:taxon-name-part></tp:taxon-name></italic>), the absence of femoral pores in males (vs 3–7 in 
                                <italic><tp:taxon-name><tp:taxon-name-part taxon-name-part-type="genus" reg="Cyrtodactylus">C.</tp:taxon-name-part> <tp:taxon-name-part taxon-name-part-type="species" reg="kingsadai">kingsadai</tp:taxon-name-part></tp:taxon-name></italic>), and the absence of precloacal pores in females (vs 4–8 in 
                                <italic><tp:taxon-name><tp:taxon-name-part taxon-name-part-type="genus" reg="Cyrtodactylus">C.</tp:taxon-name-part> <tp:taxon-name-part taxon-name-part-type="species" reg="kingsadai">kingsadai</tp:taxon-name-part></tp:taxon-name></italic>);
                            </p></list-item><list-item><p>from 
                                <italic><tp:taxon-name><tp:taxon-name-part taxon-name-part-type="genus" reg="Cyrtodactylus">C.</tp:taxon-name-part> <tp:taxon-name-part taxon-name-part-type="species" reg="orlovi">orlovi</tp:taxon-name-part></tp:taxon-name></italic> Do, Phung, Ngo, Le, Ziegler, Pham &amp; Nguyen by having fewer ventral scale rows (34 or 35 vs 36–39 in 
                                <italic><tp:taxon-name><tp:taxon-name-part taxon-name-part-type="genus" reg="Cyrtodactylus">C.</tp:taxon-name-part> <tp:taxon-name-part taxon-name-part-type="species" reg="orlovi">orlovi</tp:taxon-name-part></tp:taxon-name></italic>), more enlarged femoral scales (12–15 vs 3–8 in 
                                <italic><tp:taxon-name><tp:taxon-name-part taxon-name-part-type="genus" reg="Cyrtodactylus">C.</tp:taxon-name-part> <tp:taxon-name-part taxon-name-part-type="species" reg="orlovi">orlovi</tp:taxon-name-part></tp:taxon-name></italic>), and the presence of transversely enlarged subcaudal plates (vs absent in 
                                <italic><tp:taxon-name><tp:taxon-name-part taxon-name-part-type="genus" reg="Cyrtodactylus">C.</tp:taxon-name-part> <tp:taxon-name-part taxon-name-part-type="species" reg="orlovi">orlovi</tp:taxon-name-part></tp:taxon-name></italic>);
                            </p></list-item><list-item><p>from 
                                <italic><tp:taxon-name><tp:taxon-name-part taxon-name-part-type="genus" reg="Cyrtodactylus">C.</tp:taxon-name-part> <tp:taxon-name-part taxon-name-part-type="species" reg="phnomchiensis">phnomchiensis</tp:taxon-name-part></tp:taxon-name></italic> Neang, Henson &amp; Stuart by having a longer tail (TL 93.3–107.2 mm, mean ratio TL/SVL 1.40 vs 56.9–79.1 mm, mean ratio TL/SVL 0.88 in 
                                <italic><tp:taxon-name><tp:taxon-name-part taxon-name-part-type="genus" reg="Cyrtodactylus">C.</tp:taxon-name-part> <tp:taxon-name-part taxon-name-part-type="species" reg="phnomchiensis">phnomchiensis</tp:taxon-name-part></tp:taxon-name></italic>), fewer ventral scale rows (34 or 35 vs 45–54 in 
                                <italic><tp:taxon-name><tp:taxon-name-part taxon-name-part-type="genus" reg="Cyrtodactylus">C.</tp:taxon-name-part> <tp:taxon-name-part taxon-name-part-type="species" reg="phnomchiensis">phnomchiensis</tp:taxon-name-part></tp:taxon-name></italic>), more enlarged femoral scales (12–15 vs 0–8 in 
                                <italic><tp:taxon-name><tp:taxon-name-part taxon-name-part-type="genus" reg="Cyrtodactylus">C.</tp:taxon-name-part> <tp:taxon-name-part taxon-name-part-type="species" reg="phnomchiensis">phnomchiensis</tp:taxon-name-part></tp:taxon-name></italic>), the absence of precloacal pores in females (vs 1–7 pitted scales in 
                                <italic><tp:taxon-name><tp:taxon-name-part taxon-name-part-type="genus" reg="Cyrtodactylus">C.</tp:taxon-name-part> <tp:taxon-name-part taxon-name-part-type="species" reg="phnomchiensis">phnomchiensis</tp:taxon-name-part></tp:taxon-name></italic>), and the presence of transversely enlarged subcaudal plates (vs absent in 
                                <italic><tp:taxon-name><tp:taxon-name-part taxon-name-part-type="genus" reg="Cyrtodactylus">C.</tp:taxon-name-part> <tp:taxon-name-part taxon-name-part-type="species" reg="phnomchiensis">phnomchiensis</tp:taxon-name-part></tp:taxon-name></italic>);
                            </p></list-item><list-item><p>from 
                                <italic><tp:taxon-name><tp:taxon-name-part taxon-name-part-type="genus" reg="Cyrtodactylus">C.</tp:taxon-name-part> <tp:taxon-name-part taxon-name-part-type="species" reg="phumyensis">phumyensis</tp:taxon-name-part></tp:taxon-name></italic> Ostrowski, Le, Ngo, Pham, Phung, Nguyen &amp; Ziegler by having a larger size (SVL 70.9–78.0 mm vs 63.6–66.8 mm in 
                                <italic><tp:taxon-name><tp:taxon-name-part taxon-name-part-type="genus" reg="Cyrtodactylus">C.</tp:taxon-name-part> <tp:taxon-name-part taxon-name-part-type="species" reg="phumyensis">phumyensis</tp:taxon-name-part></tp:taxon-name></italic>), fewer dorsal tubercle rows (15–17 vs 18–19 in 
                                <italic><tp:taxon-name><tp:taxon-name-part taxon-name-part-type="genus" reg="Cyrtodactylus">C.</tp:taxon-name-part> <tp:taxon-name-part taxon-name-part-type="species" reg="phumyensis">phumyensis</tp:taxon-name-part></tp:taxon-name></italic>), more enlarged femoral scales (12–15 vs 5–7 in 
                                <italic><tp:taxon-name><tp:taxon-name-part taxon-name-part-type="genus" reg="Cyrtodactylus">C.</tp:taxon-name-part> <tp:taxon-name-part taxon-name-part-type="species" reg="phumyensis">phumyensis</tp:taxon-name-part></tp:taxon-name></italic>), the absence of precloacal pores in females (vs 6 pitted scales in 
                                <italic><tp:taxon-name><tp:taxon-name-part taxon-name-part-type="genus" reg="Cyrtodactylus">C.</tp:taxon-name-part> <tp:taxon-name-part taxon-name-part-type="species" reg="phumyensis">phumyensis</tp:taxon-name-part></tp:taxon-name></italic>), and the presence of transversely enlarged subcaudal plates (vs absent in 
                                <italic><tp:taxon-name><tp:taxon-name-part taxon-name-part-type="genus" reg="Cyrtodactylus">C.</tp:taxon-name-part> <tp:taxon-name-part taxon-name-part-type="species" reg="phumyensis">phumyensis</tp:taxon-name-part></tp:taxon-name></italic>);
                            </p></list-item><list-item><p>from 
                                <italic><tp:taxon-name><tp:taxon-name-part taxon-name-part-type="genus" reg="Cyrtodactylus">C.</tp:taxon-name-part> <tp:taxon-name-part taxon-name-part-type="species" reg="phuocbinhensis">phuocbinhensis</tp:taxon-name-part></tp:taxon-name></italic> Nguyen, Le, Tran, Orlov, Lathrop, Macculloch, Le, Jin, Nguyen, Nguyen, Hoang, Che, Murphy &amp; Zhang by having a larger size (SVL 70.9–78.0 mm vs 46.0–60.4 mm in 
                                <italic><tp:taxon-name><tp:taxon-name-part taxon-name-part-type="genus" reg="Cyrtodactylus">C.</tp:taxon-name-part> <tp:taxon-name-part taxon-name-part-type="species" reg="phuocbinhensis">phuocbinhensis</tp:taxon-name-part></tp:taxon-name></italic>), fewer ventral scale rows (34 or 35 vs 43–47 in 
                                <italic><tp:taxon-name><tp:taxon-name-part taxon-name-part-type="genus" reg="Cyrtodactylus">C.</tp:taxon-name-part> <tp:taxon-name-part taxon-name-part-type="species" reg="phuocbinhensis">phuocbinhensis</tp:taxon-name-part></tp:taxon-name></italic>), more enlarged femoral scales (12–15 vs 5 in 
                                <italic><tp:taxon-name><tp:taxon-name-part taxon-name-part-type="genus" reg="Cyrtodactylus">C.</tp:taxon-name-part> <tp:taxon-name-part taxon-name-part-type="species" reg="phuocbinhensis">phuocbinhensis</tp:taxon-name-part></tp:taxon-name></italic>), the difference of dorsal color pattern (banded vs blotched/striped in 
                                <italic><tp:taxon-name><tp:taxon-name-part taxon-name-part-type="genus" reg="Cyrtodactylus">C.</tp:taxon-name-part> <tp:taxon-name-part taxon-name-part-type="species" reg="phuocbinhensis">phuocbinhensis</tp:taxon-name-part></tp:taxon-name></italic>), and the presence of transversely enlarged subcaudal plates (vs absent in 
                                <italic><tp:taxon-name><tp:taxon-name-part taxon-name-part-type="genus" reg="Cyrtodactylus">C.</tp:taxon-name-part> <tp:taxon-name-part taxon-name-part-type="species" reg="phuocbinhensis">phuocbinhensis</tp:taxon-name-part></tp:taxon-name></italic>);
                            </p></list-item><list-item><p>from 
                                <italic><tp:taxon-name><tp:taxon-name-part taxon-name-part-type="genus" reg="Cyrtodactylus">C.</tp:taxon-name-part> <tp:taxon-name-part taxon-name-part-type="species" reg="pseudoquadrivirgatus">pseudoquadrivirgatus</tp:taxon-name-part></tp:taxon-name></italic> Rösler, Vu, Nguyen, Ngo &amp; Ziegler by having fewer ventral scale rows (34 or 35 vs 41–57 in 
                                <italic><tp:taxon-name><tp:taxon-name-part taxon-name-part-type="genus" reg="Cyrtodactylus">C.</tp:taxon-name-part> <tp:taxon-name-part taxon-name-part-type="species" reg="pseudoquadrivirgatus">pseudoquadrivirgatus</tp:taxon-name-part></tp:taxon-name></italic>), the presence of enlarged femoral scales (12–15 vs absent in 
                                <italic><tp:taxon-name><tp:taxon-name-part taxon-name-part-type="genus" reg="Cyrtodactylus">C.</tp:taxon-name-part> <tp:taxon-name-part taxon-name-part-type="species" reg="pseudoquadrivirgatus">pseudoquadrivirgatus</tp:taxon-name-part></tp:taxon-name></italic>), the absence of precloacal pores in females (vs 5–10 in 
                                <italic><tp:taxon-name><tp:taxon-name-part taxon-name-part-type="genus" reg="Cyrtodactylus">C.</tp:taxon-name-part> <tp:taxon-name-part taxon-name-part-type="species" reg="pseudoquadrivirgatus">pseudoquadrivirgatus</tp:taxon-name-part></tp:taxon-name></italic>), and the presence of transversely enlarged subcaudal plates (vs absent in 
                                <italic><tp:taxon-name><tp:taxon-name-part taxon-name-part-type="genus" reg="Cyrtodactylus">C.</tp:taxon-name-part> <tp:taxon-name-part taxon-name-part-type="species" reg="pseudoquadrivirgatus">pseudoquadrivirgatus</tp:taxon-name-part></tp:taxon-name></italic>);
                            </p></list-item><list-item><p>from 
                                <italic><tp:taxon-name><tp:taxon-name-part taxon-name-part-type="genus" reg="Cyrtodactylus">C.</tp:taxon-name-part> <tp:taxon-name-part taxon-name-part-type="species" reg="raglai">raglai</tp:taxon-name-part></tp:taxon-name></italic> Nguyen, Duong, Grismer &amp; Poyarkov by having a smaller size (70.9–78.0 mm vs 87.5–111.7 mm in 
                                <italic><tp:taxon-name><tp:taxon-name-part taxon-name-part-type="genus" reg="Cyrtodactylus">C.</tp:taxon-name-part> <tp:taxon-name-part taxon-name-part-type="species" reg="raglai">raglai</tp:taxon-name-part></tp:taxon-name></italic>), fewer ventral scale rows (34 or 35 vs 36–39 in 
                                <italic><tp:taxon-name><tp:taxon-name-part taxon-name-part-type="genus" reg="Cyrtodactylus">C.</tp:taxon-name-part> <tp:taxon-name-part taxon-name-part-type="species" reg="raglai">raglai</tp:taxon-name-part></tp:taxon-name></italic>), and more enlarged femoral scales (12–15 vs 9–10 in 
                                <italic><tp:taxon-name><tp:taxon-name-part taxon-name-part-type="genus" reg="Cyrtodactylus">C.</tp:taxon-name-part> <tp:taxon-name-part taxon-name-part-type="species" reg="raglai">raglai</tp:taxon-name-part></tp:taxon-name></italic>);
                            </p></list-item><list-item><p>from 
                                <italic><tp:taxon-name><tp:taxon-name-part taxon-name-part-type="genus" reg="Cyrtodactylus">C.</tp:taxon-name-part> <tp:taxon-name-part taxon-name-part-type="species" reg="sangi">sangi</tp:taxon-name-part></tp:taxon-name></italic> Pauwels, Nazarov, Bobrov &amp; Poyarkov by having a larger size (SVL 70.9–78.0 mm vs 49.9–56.3 mm in 
                                <italic><tp:taxon-name><tp:taxon-name-part taxon-name-part-type="genus" reg="Cyrtodactylus">C.</tp:taxon-name-part> <tp:taxon-name-part taxon-name-part-type="species" reg="sangi">sangi</tp:taxon-name-part></tp:taxon-name></italic>), fewer ventral scale rows (34 or 35 vs 37 in 
                                <italic><tp:taxon-name><tp:taxon-name-part taxon-name-part-type="genus" reg="Cyrtodactylus">C.</tp:taxon-name-part> <tp:taxon-name-part taxon-name-part-type="species" reg="sangi">sangi</tp:taxon-name-part></tp:taxon-name></italic>), more enlarged femoral scales (12–15 vs 4 in 
                                <italic><tp:taxon-name><tp:taxon-name-part taxon-name-part-type="genus" reg="Cyrtodactylus">C.</tp:taxon-name-part> <tp:taxon-name-part taxon-name-part-type="species" reg="sangi">sangi</tp:taxon-name-part></tp:taxon-name></italic>), the absence of precloacal pores in females (vs 4 pitted scales in 
                                <italic><tp:taxon-name><tp:taxon-name-part taxon-name-part-type="genus" reg="Cyrtodactylus">C.</tp:taxon-name-part> <tp:taxon-name-part taxon-name-part-type="species" reg="sangi">sangi</tp:taxon-name-part></tp:taxon-name></italic>), and the presence of transversely enlarged subcaudal plates (vs absent in 
                                <italic><tp:taxon-name><tp:taxon-name-part taxon-name-part-type="genus" reg="Cyrtodactylus">C.</tp:taxon-name-part> <tp:taxon-name-part taxon-name-part-type="species" reg="sangi">sangi</tp:taxon-name-part></tp:taxon-name></italic>);
                            </p></list-item><list-item><p>from 
                                <italic><tp:taxon-name><tp:taxon-name-part taxon-name-part-type="genus" reg="Cyrtodactylus">C.</tp:taxon-name-part> <tp:taxon-name-part taxon-name-part-type="species" reg="takouensis">takouensis</tp:taxon-name-part></tp:taxon-name></italic> Ngo &amp; Bauer by having fewer ventral scale rows (34 or 35 vs 39–40 in 
                                <italic><tp:taxon-name><tp:taxon-name-part taxon-name-part-type="genus" reg="Cyrtodactylus">C.</tp:taxon-name-part> <tp:taxon-name-part taxon-name-part-type="species" reg="takouensis">takouensis</tp:taxon-name-part></tp:taxon-name></italic>), more dorsal tubercle rows (15–17 vs 9–10 in 
                                <italic><tp:taxon-name><tp:taxon-name-part taxon-name-part-type="genus" reg="Cyrtodactylus">C.</tp:taxon-name-part> <tp:taxon-name-part taxon-name-part-type="species" reg="takouensis">takouensis</tp:taxon-name-part></tp:taxon-name></italic>), more enlarged femoral scales (12–15 vs 3–5 in 
                                <italic><tp:taxon-name><tp:taxon-name-part taxon-name-part-type="genus" reg="Cyrtodactylus">C.</tp:taxon-name-part> <tp:taxon-name-part taxon-name-part-type="species" reg="takouensis">takouensis</tp:taxon-name-part></tp:taxon-name></italic>), and more precloacal pores in males (5–7 vs 3–4 in 
                                <italic><tp:taxon-name><tp:taxon-name-part taxon-name-part-type="genus" reg="Cyrtodactylus">C.</tp:taxon-name-part> <tp:taxon-name-part taxon-name-part-type="species" reg="takouensis">takouensis</tp:taxon-name-part></tp:taxon-name></italic>);
                            </p></list-item><list-item><p>from 
                                <italic><tp:taxon-name><tp:taxon-name-part taxon-name-part-type="genus" reg="Cyrtodactylus">C.</tp:taxon-name-part> <tp:taxon-name-part taxon-name-part-type="species" reg="tayhoaensis">tayhoaensis</tp:taxon-name-part></tp:taxon-name></italic> by having a smaller size (SVL 70.9–78.0 mm vs 82.9–94.2 mm in 
                                <italic><tp:taxon-name><tp:taxon-name-part taxon-name-part-type="genus" reg="Cyrtodactylus">C.</tp:taxon-name-part> <tp:taxon-name-part taxon-name-part-type="species" reg="tayhoaensis">tayhoaensis</tp:taxon-name-part></tp:taxon-name></italic>), fewer ventral scale rows (34 or 35 vs 37–41 in 
                                <italic><tp:taxon-name><tp:taxon-name-part taxon-name-part-type="genus" reg="Cyrtodactylus">C.</tp:taxon-name-part> <tp:taxon-name-part taxon-name-part-type="species" reg="tayhoaensis">tayhoaensis</tp:taxon-name-part></tp:taxon-name></italic>), fewer dorsal tubercle rows (15–17 vs 20–22 in 
                                <italic><tp:taxon-name><tp:taxon-name-part taxon-name-part-type="genus" reg="Cyrtodactylus">C.</tp:taxon-name-part> <tp:taxon-name-part taxon-name-part-type="species" reg="tayhoaensis">tayhoaensis</tp:taxon-name-part></tp:taxon-name></italic>), the absence of femoral pores in males (vs 3–7 in 
                                <italic><tp:taxon-name><tp:taxon-name-part taxon-name-part-type="genus" reg="Cyrtodactylus">C.</tp:taxon-name-part> <tp:taxon-name-part taxon-name-part-type="species" reg="tayhoaensis">tayhoaensis</tp:taxon-name-part></tp:taxon-name></italic>), and fewer lamellae under finger IV (17–19 vs 20–22 in 
                                <italic><tp:taxon-name><tp:taxon-name-part taxon-name-part-type="genus" reg="Cyrtodactylus">C.</tp:taxon-name-part> <tp:taxon-name-part taxon-name-part-type="species" reg="tayhoaensis">tayhoaensis</tp:taxon-name-part></tp:taxon-name></italic>), and under toe IV (19–21 vs 22–24 in 
                                <italic><tp:taxon-name><tp:taxon-name-part taxon-name-part-type="genus" reg="Cyrtodactylus">C.</tp:taxon-name-part> <tp:taxon-name-part taxon-name-part-type="species" reg="tayhoaensis">tayhoaensis</tp:taxon-name-part></tp:taxon-name></italic>);
                            </p></list-item><list-item><p>from 
                                <italic><tp:taxon-name><tp:taxon-name-part taxon-name-part-type="genus" reg="Cyrtodactylus">C.</tp:taxon-name-part> <tp:taxon-name-part taxon-name-part-type="species" reg="taynguyenensis">taynguyenensis</tp:taxon-name-part></tp:taxon-name></italic> Nguyen, Le, Tran, Orlov, Lathrop, Macculloch, Le, Jin, Nguyen, Nguyen, Hoang, Che, Murphy &amp; Zhang by having fewer ventral scale rows (34 or 35 vs 42–49 in 
                                <italic><tp:taxon-name><tp:taxon-name-part taxon-name-part-type="genus" reg="Cyrtodactylus">C.</tp:taxon-name-part> <tp:taxon-name-part taxon-name-part-type="species" reg="taynguyenensis">taynguyenensis</tp:taxon-name-part></tp:taxon-name></italic>), the presence of enlarged femoral scales (12–15 vs absent in 
                                <italic><tp:taxon-name><tp:taxon-name-part taxon-name-part-type="genus" reg="Cyrtodactylus">C.</tp:taxon-name-part> <tp:taxon-name-part taxon-name-part-type="species" reg="taynguyenensis">taynguyenensis</tp:taxon-name-part></tp:taxon-name></italic>), the difference in color pattern of dorsum (banded vs blotched in 
                                <italic><tp:taxon-name><tp:taxon-name-part taxon-name-part-type="genus" reg="Cyrtodactylus">C.</tp:taxon-name-part> <tp:taxon-name-part taxon-name-part-type="species" reg="taynguyenensis">taynguyenensis</tp:taxon-name-part></tp:taxon-name></italic>), and the presence of transversely enlarged subcaudal plates (vs absent in 
                                <italic><tp:taxon-name><tp:taxon-name-part taxon-name-part-type="genus" reg="Cyrtodactylus">C.</tp:taxon-name-part> <tp:taxon-name-part taxon-name-part-type="species" reg="taynguyenensis">taynguyenensis</tp:taxon-name-part></tp:taxon-name></italic>);
                            </p></list-item><list-item><p>from 
                                <italic><tp:taxon-name><tp:taxon-name-part taxon-name-part-type="genus" reg="Cyrtodactylus">C.</tp:taxon-name-part> <tp:taxon-name-part taxon-name-part-type="species" reg="yangbayensis">yangbayensis</tp:taxon-name-part></tp:taxon-name></italic> Ngo &amp; Chan by having fewer ventral scale rows (34 or 35 vs 39–46 in 
                                <italic><tp:taxon-name><tp:taxon-name-part taxon-name-part-type="genus" reg="Cyrtodactylus">C.</tp:taxon-name-part> <tp:taxon-name-part taxon-name-part-type="species" reg="yangbayensis">yangbayensis</tp:taxon-name-part></tp:taxon-name></italic>), fewer dorsal tubercle rows (15–17 vs 20–23 in 
                                <italic><tp:taxon-name><tp:taxon-name-part taxon-name-part-type="genus" reg="Cyrtodactylus">C.</tp:taxon-name-part> <tp:taxon-name-part taxon-name-part-type="species" reg="yangbayensis">yangbayensis</tp:taxon-name-part></tp:taxon-name></italic>), the absence of femoral pores in males (vs 0–2 in 
                                <italic><tp:taxon-name><tp:taxon-name-part taxon-name-part-type="genus" reg="Cyrtodactylus">C.</tp:taxon-name-part> <tp:taxon-name-part taxon-name-part-type="species" reg="yangbayensis">yangbayensis</tp:taxon-name-part></tp:taxon-name></italic>), and more lamellae under under toe IV (19–21 vs 15–17 in 
                                <italic><tp:taxon-name><tp:taxon-name-part taxon-name-part-type="genus" reg="Cyrtodactylus">C.</tp:taxon-name-part> <tp:taxon-name-part taxon-name-part-type="species" reg="yangbayensis">yangbayensis</tp:taxon-name-part></tp:taxon-name></italic>);
                            </p></list-item><list-item><p>from 
                                <italic><tp:taxon-name><tp:taxon-name-part taxon-name-part-type="genus" reg="Cyrtodactylus">C.</tp:taxon-name-part> <tp:taxon-name-part taxon-name-part-type="species" reg="ziegleri">ziegleri</tp:taxon-name-part></tp:taxon-name></italic> Nazarov, Orlov, Nguyen &amp; Ho by having a smaller size (SVL 70.9–78.0 mm vs 84.6–93.0 mm in 
                                <italic><tp:taxon-name><tp:taxon-name-part taxon-name-part-type="genus" reg="Cyrtodactylus">C.</tp:taxon-name-part> <tp:taxon-name-part taxon-name-part-type="species" reg="ziegleri">ziegleri</tp:taxon-name-part></tp:taxon-name></italic>), more enlarged femoral scales (12–15 vs 8–10 in 
                                <italic><tp:taxon-name><tp:taxon-name-part taxon-name-part-type="genus" reg="Cyrtodactylus">C.</tp:taxon-name-part> <tp:taxon-name-part taxon-name-part-type="species" reg="ziegleri">ziegleri</tp:taxon-name-part></tp:taxon-name></italic>), the absence of femoral pores in males (vs 0–6 in 
                                <italic><tp:taxon-name><tp:taxon-name-part taxon-name-part-type="genus" reg="Cyrtodactylus">C.</tp:taxon-name-part> <tp:taxon-name-part taxon-name-part-type="species" reg="ziegleri">ziegleri</tp:taxon-name-part></tp:taxon-name></italic>), the absence precloacal pores in females (vs 0–8 in 
                                <italic><tp:taxon-name><tp:taxon-name-part taxon-name-part-type="genus" reg="Cyrtodactylus">C.</tp:taxon-name-part> <tp:taxon-name-part taxon-name-part-type="species" reg="ziegleri">ziegleri</tp:taxon-name-part></tp:taxon-name></italic>), and the presence of transversely enlarged subcaudal plates (vs absent in 
                                <italic><tp:taxon-name><tp:taxon-name-part taxon-name-part-type="genus" reg="Cyrtodactylus">C.</tp:taxon-name-part> <tp:taxon-name-part taxon-name-part-type="species" reg="ziegleri">ziegleri</tp:taxon-name-part></tp:taxon-name></italic>).
                            </p></list-item></list></tp:treatment-sec><tp:treatment-sec><!--Section generated to contain objects referenced in tp:taxon-treatment.--><fig id="F1" position="float" orientation="portrait"><object-id xmlns:xlink="http://www.w3.org/1999/xlink" content-type="doi" xlink:type="simple">10.3897/zookeys.1253.149459.figure1</object-id><object-id xmlns:xlink="http://www.w3.org/1999/xlink" content-type="arpha" xlink:type="simple">FD3C641C-2C9E-5683-9379-ECCF0D9CE164</object-id><label>Figure 1.</label><caption><p>Type locality of <italic><tp:taxon-name><tp:taxon-name-part taxon-name-part-type="genus" reg="Cyrtodactylus">Cyrtodactylus</tp:taxon-name-part> <tp:taxon-name-part taxon-name-part-type="species" reg="arnei">arnei</tp:taxon-name-part></tp:taxon-name></italic> sp. nov. in Hon Tre Island, Khanh Hoa Province (red dot), Vietnam (Source: NASA Shuttle Radar Topography Mission (SRTM) 2013). The capital Hanoi is indicated with a red star.</p></caption><graphic xmlns:xlink="http://www.w3.org/1999/xlink" xlink:href="zookeys-1253-195_article-149459__-g001.jpg" position="float" orientation="portrait" xlink:type="simple" id="oo_1423498.jpg"><uri content-type="original_file" xlink:type="simple">https://binary.pensoft.net/fig/1423498</uri></graphic></fig></tp:treatment-sec><ref-list><ref id="B36"><mixed-citation xmlns:xlink="http://www.w3.org/1999/xlink" xlink:type="simple"><person-group><name name-style="western"><surname>Nguyen</surname><given-names>AT</given-names></name><name name-style="western"><surname>Duong</surname><given-names>TV</given-names></name><name name-style="western"><surname>Grismer</surname><given-names>LL</given-names></name><name name-style="western"><surname>Poyarkov</surname><given-names>NA</given-names></name></person-group> (<year>2021a</year>) <article-title>A new granite cave–dwelling Bent–toed Gecko from Vietnam of the <italic><tp:taxon-name><tp:taxon-name-part taxon-name-part-type="genus">Cyrtodactylus</tp:taxon-name-part> <tp:taxon-name-part taxon-name-part-type="species">irregularis</tp:taxon-name-part></tp:taxon-name></italic> group (<tp:taxon-name><tp:taxon-name-part taxon-name-part-type="order">Squamata</tp:taxon-name-part></tp:taxon-name>; <tp:taxon-name><tp:taxon-name-part taxon-name-part-type="family">Gekkonidae</tp:taxon-name-part></tp:taxon-name>) and a discussion on cave ecomorphology.</article-title><source>Vertebrate Zoology</source><volume>71</volume>: <fpage>155</fpage>–<lpage>174</lpage>. <ext-link xlink:href="10.3897/vz.71.e60225" ext-link-type="doi" xlink:type="simple">https://doi.org/10.3897/vz.71.e60225</ext-link></mixed-citation></ref><ref id="B51"><mixed-citation xmlns:xlink="http://www.w3.org/1999/xlink" xlink:type="simple"><person-group><name name-style="western"><surname>Smith</surname><given-names>MA</given-names></name></person-group> (<year>1921</year>) <article-title>New or little–known reptiles and batrachians from southern Annam (Indo–China).</article-title><source>Proceedings of the Zoological Society of London</source><volume>1921</volume>(<issue>2</issue>): <fpage>423</fpage>–<lpage>440</lpage>. <ext-link xlink:href="10.1111/j.1096-3642.1921.tb03271.x" ext-link-type="doi" xlink:type="simple">https://doi.org/10.1111/j.1096-3642.1921.tb03271.x</ext-link></mixed-citation></ref><ref id="B5"><mixed-citation xmlns:xlink="http://www.w3.org/1999/xlink" xlink:type="simple"><person-group><name name-style="western"><surname>David</surname><given-names>P</given-names></name><name name-style="western"><surname>Teynié</surname><given-names>A</given-names></name><name name-style="western"><surname>Ohler</surname><given-names>A</given-names></name></person-group> (<year>2004</year>) <article-title>A new species of <italic><tp:taxon-name><tp:taxon-name-part taxon-name-part-type="genus">Cyrtodactylus</tp:taxon-name-part></tp:taxon-name></italic> Gray, 1827 (<tp:taxon-name><tp:taxon-name-part taxon-name-part-type="class">Reptilia</tp:taxon-name-part></tp:taxon-name>: <tp:taxon-name><tp:taxon-name-part taxon-name-part-type="order">Squamata</tp:taxon-name-part></tp:taxon-name>: <tp:taxon-name><tp:taxon-name-part taxon-name-part-type="family">Gekkonidae</tp:taxon-name-part></tp:taxon-name>) from southern Laos.</article-title><source>The Raffles Bulletin of Zoology</source><volume>52</volume>: <fpage>621</fpage>–<lpage>627</lpage>.</mixed-citation></ref><ref id="B11"><mixed-citation xmlns:xlink="http://www.w3.org/1999/xlink" xlink:type="simple"><person-group><name name-style="western"><surname>Heidrich</surname><given-names>A</given-names></name><name name-style="western"><surname>Rösler</surname><given-names>H</given-names></name><name name-style="western"><surname>Vu</surname><given-names>NT</given-names></name><name name-style="western"><surname>Böhme</surname><given-names>W</given-names></name><name name-style="western"><surname>Ziegler</surname><given-names>T</given-names></name></person-group> (<year>2007</year>) <article-title>Another new <italic><tp:taxon-name><tp:taxon-name-part taxon-name-part-type="genus">Cyrtodactylus</tp:taxon-name-part></tp:taxon-name></italic> (<tp:taxon-name><tp:taxon-name-part taxon-name-part-type="order">Squamata</tp:taxon-name-part></tp:taxon-name>: <tp:taxon-name><tp:taxon-name-part taxon-name-part-type="family">Gekkonidae</tp:taxon-name-part></tp:taxon-name>) from Phong Nha–Ke Bang National Park, central Truong Son, Vietnam.</article-title><source>Zootaxa</source><volume>1445</volume>(<issue>1</issue>): <fpage>35</fpage>–<lpage>48</lpage>. <ext-link xlink:href="10.11646/zootaxa.1445.1.3" ext-link-type="doi" xlink:type="simple">https://doi.org/10.11646/zootaxa.1445.1.3</ext-link></mixed-citation></ref><ref id="B41"><mixed-citation xmlns:xlink="http://www.w3.org/1999/xlink" xlink:type="simple"><person-group><name name-style="western"><surname>Orlov</surname><given-names>N</given-names></name><name name-style="western"><surname>Nguyen</surname><given-names>TQ</given-names></name><name name-style="western"><surname>Nazarov</surname><given-names>A</given-names></name><name name-style="western"><surname>Ananjeva</surname><given-names>BN</given-names></name><name name-style="western"><surname>Nguyen</surname><given-names>SN</given-names></name></person-group> (<year>2007</year>) <article-title>A new species of the genus <italic><tp:taxon-name><tp:taxon-name-part taxon-name-part-type="genus">Cyrtodactylus</tp:taxon-name-part></tp:taxon-name></italic> Gray, 1827 and redescription of <italic><tp:taxon-name><tp:taxon-name-part taxon-name-part-type="genus">Cyrtodactylus</tp:taxon-name-part> <tp:taxon-name-part taxon-name-part-type="species">paradoxus</tp:taxon-name-part></tp:taxon-name></italic> (Darevsky et Szczerbak, 1997) [<tp:taxon-name><tp:taxon-name-part taxon-name-part-type="order">Squamata</tp:taxon-name-part></tp:taxon-name>: <tp:taxon-name><tp:taxon-name-part taxon-name-part-type="suborder">Sauria</tp:taxon-name-part></tp:taxon-name>: <tp:taxon-name><tp:taxon-name-part taxon-name-part-type="family">Gekkonidae</tp:taxon-name-part></tp:taxon-name>] from South Vietnam.</article-title><source>Russian Journal of Herpetology</source><volume>14</volume>: <fpage>145</fpage>–<lpage>152</lpage>.</mixed-citation></ref><ref id="B22"><mixed-citation xmlns:xlink="http://www.w3.org/1999/xlink" xlink:type="simple"><person-group><name name-style="western"><surname>Nazarov</surname><given-names>RA</given-names></name><name name-style="western"><surname>Orlov</surname><given-names>NL</given-names></name><name name-style="western"><surname>Nguyen</surname><given-names>NS</given-names></name><name name-style="western"><surname>Ho</surname><given-names>CT</given-names></name></person-group> (<year>2008</year>) <article-title>Taxonomy of naked–toe geckos <italic><tp:taxon-name><tp:taxon-name-part taxon-name-part-type="genus">Cyrtodactylus</tp:taxon-name-part> <tp:taxon-name-part taxon-name-part-type="species">irregularis</tp:taxon-name-part></tp:taxon-name></italic> complex of South Vietnam and description of a new species from Chu Yang Sin Natural Park (Krong Bong District, Dac Lac Province), Vietnam.</article-title><source>Russian Journal of Herpetology</source><volume>15</volume>: <fpage>141</fpage>–<lpage>156</lpage>.</mixed-citation></ref><ref id="B23"><mixed-citation xmlns:xlink="http://www.w3.org/1999/xlink" xlink:type="simple"><person-group><name name-style="western"><surname>Nazarov</surname><given-names>R</given-names></name><name name-style="western"><surname>Poyarkov</surname><given-names>NA</given-names></name><name name-style="western"><surname>Orlov</surname><given-names>NL</given-names></name><name name-style="western"><surname>Phung</surname><given-names>TM</given-names></name><name name-style="western"><surname>Nguyen</surname><given-names>TT</given-names></name><name name-style="western"><surname>Hoang</surname><given-names>DM</given-names></name><name name-style="western"><surname>Ziegler</surname><given-names>T</given-names></name></person-group> (<year>2012</year>) <article-title>Two new cryptic species of the <italic><tp:taxon-name><tp:taxon-name-part taxon-name-part-type="genus">Cyrtodactylus</tp:taxon-name-part> <tp:taxon-name-part taxon-name-part-type="species">irregularis</tp:taxon-name-part></tp:taxon-name></italic> complex (<tp:taxon-name><tp:taxon-name-part taxon-name-part-type="order">Squamata</tp:taxon-name-part></tp:taxon-name>: <tp:taxon-name><tp:taxon-name-part taxon-name-part-type="family">Gekkonidae</tp:taxon-name-part></tp:taxon-name>) from southern Vietnam.</article-title><source>Zootaxa</source><volume>3302</volume>(<issue>1</issue>): <fpage>1</fpage>–<lpage>24</lpage>. <ext-link xlink:href="10.11646/zootaxa.3302.1.1" ext-link-type="doi" xlink:type="simple">https://doi.org/10.11646/zootaxa.3302.1.1</ext-link></mixed-citation></ref><ref id="B29"><mixed-citation xmlns:xlink="http://www.w3.org/1999/xlink" xlink:type="simple"><person-group><name name-style="western"><surname>Ngo</surname><given-names>TV</given-names></name><name name-style="western"><surname>Bauer</surname><given-names>AM</given-names></name></person-group> (<year>2008</year>) <article-title>Descriptions of two new species of <italic><tp:taxon-name><tp:taxon-name-part taxon-name-part-type="genus">Cyrtodactylus</tp:taxon-name-part></tp:taxon-name></italic> Gray 1827 (<tp:taxon-name><tp:taxon-name-part taxon-name-part-type="order">Squamata</tp:taxon-name-part></tp:taxon-name>: <tp:taxon-name><tp:taxon-name-part taxon-name-part-type="family">Gekkonidae</tp:taxon-name-part></tp:taxon-name>) endemic to southern Vietnam.</article-title><source>Zootaxa</source><volume>1715</volume>(<issue>1</issue>): <fpage>27</fpage>–<lpage>42</lpage>. <ext-link xlink:href="10.11646/zootaxa.1715.1.2" ext-link-type="doi" xlink:type="simple">https://doi.org/10.11646/zootaxa.1715.1.2</ext-link></mixed-citation></ref><ref id="B48"><mixed-citation xmlns:xlink="http://www.w3.org/1999/xlink" xlink:type="simple"><person-group><name name-style="western"><surname>Rösler</surname><given-names>H</given-names></name><name name-style="western"><surname>Vu</surname><given-names>TN</given-names></name><name name-style="western"><surname>Nguyen</surname><given-names>TQ</given-names></name><name name-style="western"><surname>Ngo</surname><given-names>VT</given-names></name><name name-style="western"><surname>Ziegler</surname><given-names>T</given-names></name></person-group> (<year>2008</year>) <article-title>A new <italic><tp:taxon-name><tp:taxon-name-part taxon-name-part-type="genus">Cyrtodactylus</tp:taxon-name-part></tp:taxon-name></italic> (<tp:taxon-name><tp:taxon-name-part taxon-name-part-type="order">Squamata</tp:taxon-name-part></tp:taxon-name>: <tp:taxon-name><tp:taxon-name-part taxon-name-part-type="family">Gekkonidae</tp:taxon-name-part></tp:taxon-name>) from central Vietnam.</article-title><source>Hamadryad</source><volume>32</volume>: <fpage>125</fpage>–<lpage>140</lpage>.</mixed-citation></ref><ref id="B8"><mixed-citation xmlns:xlink="http://www.w3.org/1999/xlink" xlink:type="simple"><person-group><name name-style="western"><surname>Geissler</surname><given-names>P</given-names></name><name name-style="western"><surname>Nazarov</surname><given-names>R</given-names></name><name name-style="western"><surname>Orlov</surname><given-names>NL</given-names></name><name name-style="western"><surname>Böhme</surname><given-names>W</given-names></name><name name-style="western"><surname>Phung</surname><given-names>TM</given-names></name><name name-style="western"><surname>Nguyen</surname><given-names>TQ</given-names></name><name name-style="western"><surname>Ziegler</surname><given-names>T</given-names></name></person-group> (<year>2009</year>) <article-title>A new species of the <italic><tp:taxon-name><tp:taxon-name-part taxon-name-part-type="genus">Cyrtodactylus</tp:taxon-name-part> <tp:taxon-name-part taxon-name-part-type="species">irregularis</tp:taxon-name-part></tp:taxon-name></italic> complex (<tp:taxon-name><tp:taxon-name-part taxon-name-part-type="order">Squamata</tp:taxon-name-part></tp:taxon-name>: <tp:taxon-name><tp:taxon-name-part taxon-name-part-type="family">Gekkonidae</tp:taxon-name-part></tp:taxon-name>) from southern Vietnam.</article-title><source>Zootaxa</source><volume>2161</volume>(<issue>1</issue>): <fpage>20</fpage>–<lpage>32</lpage>. <ext-link xlink:href="10.11646/zootaxa.2161.1.2" ext-link-type="doi" xlink:type="simple">https://doi.org/10.11646/zootaxa.2161.1.2</ext-link></mixed-citation></ref><ref id="B30"><mixed-citation xmlns:xlink="http://www.w3.org/1999/xlink" xlink:type="simple"><person-group><name name-style="western"><surname>Ngo</surname><given-names>TV</given-names></name><name name-style="western"><surname>Chan</surname><given-names>KO</given-names></name></person-group> (<year>2010</year>) <article-title>A new species of <italic><tp:taxon-name><tp:taxon-name-part taxon-name-part-type="genus">Cyrtodactylus</tp:taxon-name-part></tp:taxon-name></italic> Gray, 1826 (<tp:taxon-name><tp:taxon-name-part taxon-name-part-type="order">Squamata</tp:taxon-name-part></tp:taxon-name>: <tp:taxon-name><tp:taxon-name-part taxon-name-part-type="family">Gekkonidae</tp:taxon-name-part></tp:taxon-name>) from Khanh Hoa province, southern Vietnam.</article-title><source>Zootaxa</source><volume>2504</volume>(<issue>1</issue>): <fpage>47</fpage>–<lpage>60</lpage>. <ext-link xlink:href="10.11646/zootaxa.2504.1.4" ext-link-type="doi" xlink:type="simple">https://doi.org/10.11646/zootaxa.2504.1.4</ext-link></mixed-citation></ref><ref id="B28"><mixed-citation xmlns:xlink="http://www.w3.org/1999/xlink" xlink:type="simple"><person-group><name name-style="western"><surname>Ngo</surname><given-names>TV</given-names></name></person-group> (<year>2013</year>) <article-title><italic><tp:taxon-name><tp:taxon-name-part taxon-name-part-type="genus">Cyrtodactylus</tp:taxon-name-part> <tp:taxon-name-part taxon-name-part-type="species">dati</tp:taxon-name-part></tp:taxon-name></italic>, a new forest dwelling Bent–toed Gecko (<tp:taxon-name><tp:taxon-name-part taxon-name-part-type="order">Squamata</tp:taxon-name-part></tp:taxon-name>: <tp:taxon-name><tp:taxon-name-part taxon-name-part-type="family">Gekkonidae</tp:taxon-name-part></tp:taxon-name>) from southern Vietnam.</article-title><source>Zootaxa</source><volume>3616</volume>(<issue>2</issue>): <fpage>151</fpage>–<lpage>164</lpage>. <ext-link xlink:href="10.11646/zootaxa.3616.2.4" ext-link-type="doi" xlink:type="simple">https://doi.org/10.11646/zootaxa.3616.2.4</ext-link></mixed-citation></ref><ref id="B32"><mixed-citation xmlns:xlink="http://www.w3.org/1999/xlink" xlink:type="simple"><person-group><name name-style="western"><surname>Nguyen</surname><given-names>SN</given-names></name><name name-style="western"><surname>Le</surname><given-names>TT</given-names></name><name name-style="western"><surname>Tran</surname><given-names>TAD</given-names></name><name name-style="western"><surname>Orlov</surname><given-names>NL</given-names></name><name name-style="western"><surname>Lathrop</surname><given-names>A</given-names></name><name name-style="western"><surname>MacCulloch</surname><given-names>RD</given-names></name><name name-style="western"><surname>Le</surname><given-names>T-DT</given-names></name><name name-style="western"><surname>Jin</surname><given-names>J-Q</given-names></name><name name-style="western"><surname>Nguyen</surname><given-names>LT</given-names></name><name name-style="western"><surname>Nguyen</surname><given-names>TT</given-names></name><name name-style="western"><surname>Hoang</surname><given-names>DD</given-names></name><name name-style="western"><surname>Che</surname><given-names>J</given-names></name><name name-style="western"><surname>Murphy</surname><given-names>RW</given-names></name><name name-style="western"><surname>Zhang</surname><given-names>YP</given-names></name></person-group> (<year>2013</year>) <article-title>Phylogeny of the <italic><tp:taxon-name><tp:taxon-name-part taxon-name-part-type="genus">Cyrtodactylus</tp:taxon-name-part> <tp:taxon-name-part taxon-name-part-type="species">irregularis</tp:taxon-name-part></tp:taxon-name></italic> species complex (<tp:taxon-name><tp:taxon-name-part taxon-name-part-type="order">Squamata</tp:taxon-name-part></tp:taxon-name>: <tp:taxon-name><tp:taxon-name-part taxon-name-part-type="family">Gekkonidae</tp:taxon-name-part></tp:taxon-name>) from Vietnam with the description of two new species.</article-title><source>Zootaxa</source><volume>3737</volume>(<issue>4</issue>): <fpage>399</fpage>–<lpage>414</lpage>. <ext-link xlink:href="10.11646/zootaxa.3737.4.4" ext-link-type="doi" xlink:type="simple">https://doi.org/10.11646/zootaxa.3737.4.4</ext-link></mixed-citation></ref><ref id="B59"><mixed-citation xmlns:xlink="http://www.w3.org/1999/xlink" xlink:type="simple"><person-group><name name-style="western"><surname>Ziegler</surname><given-names>T</given-names></name><name name-style="western"><surname>Phung</surname><given-names>TM</given-names></name><name name-style="western"><surname>Le</surname><given-names>MD</given-names></name><name name-style="western"><surname>Nguyen</surname><given-names>TQ</given-names></name></person-group> (<year>2013</year>) <article-title>A new <italic><tp:taxon-name><tp:taxon-name-part taxon-name-part-type="genus">Cyrtodactylus</tp:taxon-name-part></tp:taxon-name></italic> (<tp:taxon-name><tp:taxon-name-part taxon-name-part-type="order">Squamata</tp:taxon-name-part></tp:taxon-name>: <tp:taxon-name><tp:taxon-name-part taxon-name-part-type="family">Gekkonidae</tp:taxon-name-part></tp:taxon-name>) from Phu Yen Province, southern Vietnam.</article-title><source>Zootaxa</source><volume>3686</volume>(<issue>4</issue>): <fpage>432</fpage>–<lpage>446</lpage>. <ext-link xlink:href="10.11646/zootaxa.3686.4.2" ext-link-type="doi" xlink:type="simple">https://doi.org/10.11646/zootaxa.3686.4.2</ext-link></mixed-citation></ref><ref id="B49"><mixed-citation xmlns:xlink="http://www.w3.org/1999/xlink" xlink:type="simple"><person-group><name name-style="western"><surname>Schneider</surname><given-names>N</given-names></name><name name-style="western"><surname>Phung</surname><given-names>TM</given-names></name><name name-style="western"><surname>Le</surname><given-names>MD</given-names></name><name name-style="western"><surname>Nguyen</surname><given-names>TQ</given-names></name><name name-style="western"><surname>Ziegler</surname><given-names>T</given-names></name></person-group> (<year>2014</year>) <article-title>A new <italic><tp:taxon-name><tp:taxon-name-part taxon-name-part-type="genus">Cyrtodactylus</tp:taxon-name-part></tp:taxon-name></italic> (<tp:taxon-name><tp:taxon-name-part taxon-name-part-type="order">Squamata</tp:taxon-name-part></tp:taxon-name>: <tp:taxon-name><tp:taxon-name-part taxon-name-part-type="family">Gekkonidae</tp:taxon-name-part></tp:taxon-name>) from Khanh Hoa Province, southern Vietnam.</article-title><source>Zootaxa</source><volume>3785</volume>(<issue>4</issue>): <fpage>518</fpage>–<lpage>532</lpage>. <ext-link xlink:href="10.11646/zootaxa.3785.4.2" ext-link-type="doi" xlink:type="simple">https://doi.org/10.11646/zootaxa.3785.4.2</ext-link></mixed-citation></ref><ref id="B19"><mixed-citation xmlns:xlink="http://www.w3.org/1999/xlink" xlink:type="simple"><person-group><name name-style="western"><surname>Luu</surname><given-names>VQ</given-names></name><name name-style="western"><surname>Dung</surname><given-names>TV</given-names></name><name name-style="western"><surname>Nguyen</surname><given-names>TQ</given-names></name><name name-style="western"><surname>Le</surname><given-names>MD</given-names></name><name name-style="western"><surname>Ziegler</surname><given-names>T</given-names></name></person-group> (<year>2017</year>) <article-title>A new species of the <italic><tp:taxon-name><tp:taxon-name-part taxon-name-part-type="genus">Cyrtodactylus</tp:taxon-name-part> <tp:taxon-name-part taxon-name-part-type="species">irregularis</tp:taxon-name-part></tp:taxon-name></italic> complex (<tp:taxon-name><tp:taxon-name-part taxon-name-part-type="order">Squamata</tp:taxon-name-part></tp:taxon-name>: <tp:taxon-name><tp:taxon-name-part taxon-name-part-type="family">Gekkonidae</tp:taxon-name-part></tp:taxon-name>) from Gia Lai Province, Central Highlands of Vietnam.</article-title><source>Zootaxa</source><volume>4362</volume>(<issue>3</issue>): <fpage>385</fpage>–<lpage>404</lpage>. <ext-link xlink:href="10.11646/zootaxa.4362.3.4" ext-link-type="doi" xlink:type="simple">https://doi.org/10.11646/zootaxa.4362.3.4</ext-link></mixed-citation></ref><ref id="B44"><mixed-citation xmlns:xlink="http://www.w3.org/1999/xlink" xlink:type="simple"><person-group><name name-style="western"><surname>Pauwels</surname><given-names>OSG</given-names></name><name name-style="western"><surname>Nazarov</surname><given-names>RA</given-names></name><name name-style="western"><surname>Bobrov</surname><given-names>VV</given-names></name><name name-style="western"><surname>Poyarkov</surname><given-names>NA</given-names></name></person-group> (<year>2018</year>) <article-title>Taxonomic status of two populations of Bent–toed Geckos of the <italic><tp:taxon-name><tp:taxon-name-part taxon-name-part-type="genus">Cyrtodactylus</tp:taxon-name-part> <tp:taxon-name-part taxon-name-part-type="species">irregularis</tp:taxon-name-part></tp:taxon-name></italic> complex (<tp:taxon-name><tp:taxon-name-part taxon-name-part-type="order">Squamata</tp:taxon-name-part></tp:taxon-name>: <tp:taxon-name><tp:taxon-name-part taxon-name-part-type="family">Gekkonidae</tp:taxon-name-part></tp:taxon-name>) with description of a new species from Nui Chua National Park, southern Vietnam.</article-title><source>Zootaxa</source><volume>4403</volume>(<issue>2</issue>): <fpage>307</fpage>–<lpage>335</lpage>. <ext-link xlink:href="10.11646/zootaxa.4403.2.5" ext-link-type="doi" xlink:type="simple">https://doi.org/10.11646/zootaxa.4403.2.5</ext-link></mixed-citation></ref><ref id="B24"><mixed-citation xmlns:xlink="http://www.w3.org/1999/xlink" xlink:type="simple"><person-group><name name-style="western"><surname>Neang</surname><given-names>T</given-names></name><name name-style="western"><surname>Henson</surname><given-names>A</given-names></name><name name-style="western"><surname>Stuart</surname><given-names>BL</given-names></name></person-group> (<year>2020</year>) <article-title>A new species of <italic><tp:taxon-name><tp:taxon-name-part taxon-name-part-type="genus">Cyrtodactylus</tp:taxon-name-part></tp:taxon-name></italic> (<tp:taxon-name><tp:taxon-name-part taxon-name-part-type="order">Squamata</tp:taxon-name-part></tp:taxon-name>, <tp:taxon-name><tp:taxon-name-part taxon-name-part-type="family">Gekkonidae</tp:taxon-name-part></tp:taxon-name>) from Cambodia’s Prey Lang Wildlife Sanctuary.</article-title><source>ZooKeys</source><volume>926</volume>: <fpage>133</fpage>–<lpage>158</lpage>. <ext-link xlink:href="10.3897/zookeys.926.48671" ext-link-type="doi" xlink:type="simple">https://doi.org/10.3897/zookeys.926.48671</ext-link></mixed-citation></ref><ref id="B31"><mixed-citation xmlns:xlink="http://www.w3.org/1999/xlink" xlink:type="simple"><person-group><name name-style="western"><surname>Ngo</surname><given-names>TV</given-names></name><name name-style="western"><surname>Grismer</surname><given-names>LL</given-names></name><name name-style="western"><surname>Pham</surname><given-names>HT</given-names></name><name name-style="western"><surname>Wood Jr</surname><given-names>PL</given-names></name></person-group> (<year>2020</year>) <article-title>A new endemic insular Bent–toed Gecko (<tp:taxon-name><tp:taxon-name-part taxon-name-part-type="order">Squamata</tp:taxon-name-part></tp:taxon-name>: <tp:taxon-name><tp:taxon-name-part taxon-name-part-type="family">Gekkonidae</tp:taxon-name-part></tp:taxon-name>:) from Quang Nam Province, Central Vietnam.</article-title><source>Zootaxa</source><volume>4766</volume>(<issue>2</issue>): <fpage>389</fpage>–<lpage>400</lpage>. <ext-link xlink:href="10.11646/zootaxa.4766.2.7" ext-link-type="doi" xlink:type="simple">https://doi.org/10.11646/zootaxa.4766.2.7</ext-link></mixed-citation></ref><ref id="B42"><mixed-citation xmlns:xlink="http://www.w3.org/1999/xlink" xlink:type="simple"><person-group><name name-style="western"><surname>Ostrowski</surname><given-names>S</given-names></name><name name-style="western"><surname>Do</surname><given-names>DT</given-names></name><name name-style="western"><surname>Le</surname><given-names>MD</given-names></name><name name-style="western"><surname>Ngo</surname><given-names>HT</given-names></name><name name-style="western"><surname>Pham</surname><given-names>CT</given-names></name><name name-style="western"><surname>Nguyen</surname><given-names>TQ</given-names></name><name name-style="western"><surname>Nguyen</surname><given-names>VTH</given-names></name><name name-style="western"><surname>Ziegler</surname><given-names>T</given-names></name></person-group> (<year>2020</year>) <article-title>A new species of <italic><tp:taxon-name><tp:taxon-name-part taxon-name-part-type="genus">Cyrtodactylus</tp:taxon-name-part></tp:taxon-name></italic> (<tp:taxon-name><tp:taxon-name-part taxon-name-part-type="order">Squamata</tp:taxon-name-part></tp:taxon-name>: <tp:taxon-name><tp:taxon-name-part taxon-name-part-type="family">Gekkonidae</tp:taxon-name-part></tp:taxon-name>) from southern Vietnam.</article-title><source>Zootaxa</source><volume>4789</volume>(<issue>1</issue>): <fpage>171</fpage>–<lpage>203</lpage>. <ext-link xlink:href="10.11646/zootaxa.4789.1.5" ext-link-type="doi" xlink:type="simple">https://doi.org/10.11646/zootaxa.4789.1.5</ext-link></mixed-citation></ref><ref id="B43"><mixed-citation xmlns:xlink="http://www.w3.org/1999/xlink" xlink:type="simple"><person-group><name name-style="western"><surname>Ostrowski</surname><given-names>S</given-names></name><name name-style="western"><surname>Le</surname><given-names>MD</given-names></name><name name-style="western"><surname>Ngo</surname><given-names>HT</given-names></name><name name-style="western"><surname>Phung</surname><given-names>TM</given-names></name><name name-style="western"><surname>Nguyen</surname><given-names>TQ</given-names></name><name name-style="western"><surname>Ziegler</surname><given-names>T</given-names></name></person-group> (<year>2021</year>) <article-title>A new <italic><tp:taxon-name><tp:taxon-name-part taxon-name-part-type="genus">Cyrtodactylus</tp:taxon-name-part></tp:taxon-name></italic> (<tp:taxon-name><tp:taxon-name-part taxon-name-part-type="order">Squamata</tp:taxon-name-part></tp:taxon-name>: <tp:taxon-name><tp:taxon-name-part taxon-name-part-type="family">Gekkonidae</tp:taxon-name-part></tp:taxon-name>) from Binh Thuan Province, southern Vietnam.</article-title><source>European Journal of Taxonomy</source><volume>731</volume>: <fpage>47</fpage>–<lpage>70</lpage>. <ext-link xlink:href="10.5852/ejt.2021.731.1203" ext-link-type="doi" xlink:type="simple">https://doi.org/10.5852/ejt.2021.731.1203</ext-link></mixed-citation></ref><ref id="B7"><mixed-citation xmlns:xlink="http://www.w3.org/1999/xlink" xlink:type="simple"><person-group><name name-style="western"><surname>Do</surname><given-names>QH</given-names></name><name name-style="western"><surname>Phung</surname><given-names>TM</given-names></name><name name-style="western"><surname>Ngo</surname><given-names>HT</given-names></name><name name-style="western"><surname>Le</surname><given-names>MD</given-names></name><name name-style="western"><surname>Ziegler</surname><given-names>T</given-names></name><name name-style="western"><surname>Pham</surname><given-names>CT</given-names></name><name name-style="western"><surname>Nguyen</surname><given-names>TQ</given-names></name></person-group> (<year>2021</year>) <article-title>A new species of <italic><tp:taxon-name><tp:taxon-name-part taxon-name-part-type="genus">Cyrtodactylus</tp:taxon-name-part></tp:taxon-name></italic> (<tp:taxon-name><tp:taxon-name-part taxon-name-part-type="order">Squamata</tp:taxon-name-part></tp:taxon-name>: <tp:taxon-name><tp:taxon-name-part taxon-name-part-type="family">Gekkonidae</tp:taxon-name-part></tp:taxon-name>) from Ninh Thuan Province, southern Vietnam.</article-title><source>Zootaxa</source><volume>4999</volume>(<issue>1</issue>): <fpage>58</fpage>–<lpage>76</lpage>. <ext-link xlink:href="10.11646/zootaxa.4999.1.4" ext-link-type="doi" xlink:type="simple">https://doi.org/10.11646/zootaxa.4999.1.4</ext-link></mixed-citation></ref><ref id="B6"><mixed-citation xmlns:xlink="http://www.w3.org/1999/xlink" xlink:type="simple"><person-group><name name-style="western"><surname>Do</surname><given-names>DT</given-names></name><name name-style="western"><surname>Do</surname><given-names>QH</given-names></name><name name-style="western"><surname>Le</surname><given-names>MD</given-names></name><name name-style="western"><surname>Ngo</surname><given-names>HT</given-names></name><name name-style="western"><surname>Ziegler</surname><given-names>T</given-names></name><name name-style="western"><surname>Nguyen</surname><given-names>TQ</given-names></name><name name-style="western"><surname>Pham</surname><given-names>CT</given-names></name></person-group> (<year>2023</year>) <article-title>A new species of <italic><tp:taxon-name><tp:taxon-name-part taxon-name-part-type="genus">Cyrtodactylus</tp:taxon-name-part></tp:taxon-name></italic> (<tp:taxon-name><tp:taxon-name-part taxon-name-part-type="order">Squamata</tp:taxon-name-part></tp:taxon-name>: <tp:taxon-name><tp:taxon-name-part taxon-name-part-type="family">Gekkonidae</tp:taxon-name-part></tp:taxon-name>) from Phu Yen Province, Vietnam.</article-title><source>Zootaxa</source><volume>5271</volume>(<issue>3</issue>): <fpage>503</fpage>–<lpage>524</lpage>. <ext-link xlink:href="10.11646/zootaxa.5271.3.4" ext-link-type="doi" xlink:type="simple">https://doi.org/10.11646/zootaxa.5271.3.4</ext-link></mixed-citation></ref><ref id="B27"><mixed-citation xmlns:xlink="http://www.w3.org/1999/xlink" xlink:type="simple"><person-group><name name-style="western"><surname>Ngo</surname><given-names>HT</given-names></name><name name-style="western"><surname>Hormann</surname><given-names>H</given-names></name><name name-style="western"><surname>Le</surname><given-names>MD</given-names></name><name name-style="western"><surname>Pham</surname><given-names>CT</given-names></name><name name-style="western"><surname>Phung</surname><given-names>TM</given-names></name><name name-style="western"><surname>Do</surname><given-names>DT</given-names></name><name name-style="western"><surname>Ostrowski</surname><given-names>S</given-names></name><name name-style="western"><surname>Nguyen</surname><given-names>TQ</given-names></name><name name-style="western"><surname>Ziegler</surname><given-names>T</given-names></name></person-group> (<year>2023</year>) The discovery of two new species in the <italic><tp:taxon-name><tp:taxon-name-part taxon-name-part-type="genus">Cyrtodactylus</tp:taxon-name-part> <tp:taxon-name-part taxon-name-part-type="species">irregularis</tp:taxon-name-part></tp:taxon-name></italic> group highlights that hidden diversity remains in the largest clade of the mega–diverse genus <italic><tp:taxon-name><tp:taxon-name-part taxon-name-part-type="genus">Cyrtodactylus.</tp:taxon-name-part></tp:taxon-name></italic> European Journal of Taxonomy 875: 70–100. <ext-link xlink:href="10.5852/ejt.2023.875.2141" ext-link-type="doi" xlink:type="simple">https://doi.org/10.5852/ejt.2023.875.2141</ext-link></mixed-citation></ref><ref id="B25"><mixed-citation xmlns:xlink="http://www.w3.org/1999/xlink" xlink:type="simple"><person-group><name name-style="western"><surname>Ngo</surname><given-names>HT</given-names></name><name name-style="western"><surname>Do</surname><given-names>QH</given-names></name><name name-style="western"><surname>Do</surname><given-names>DT</given-names></name><name name-style="western"><surname>Pham</surname><given-names>CT</given-names></name><name name-style="western"><surname>Bui</surname><given-names>TTP</given-names></name><name name-style="western"><surname>Ho</surname><given-names>ATN</given-names></name><name name-style="western"><surname>Nguyen</surname><given-names>TQ</given-names></name><name name-style="western"><surname>Ziegler</surname><given-names>T</given-names></name><name name-style="western"><surname>Le</surname><given-names>MD</given-names></name></person-group> (<year>2024</year>) <article-title>Another new species of <italic><tp:taxon-name><tp:taxon-name-part taxon-name-part-type="genus">Cyrtodactylus</tp:taxon-name-part></tp:taxon-name></italic> (<tp:taxon-name><tp:taxon-name-part taxon-name-part-type="order">Squamata</tp:taxon-name-part></tp:taxon-name>: <tp:taxon-name><tp:taxon-name-part taxon-name-part-type="family">Gekkonidae</tp:taxon-name-part></tp:taxon-name>) from Binh Dinh Province, south–central Vietnam.</article-title><source>Zootaxa</source><volume>5446</volume>(<issue>1</issue>): <fpage>105</fpage>–<lpage>120</lpage>. <ext-link xlink:href="10.11646/zootaxa.5446.1.6" ext-link-type="doi" xlink:type="simple">https://doi.org/10.11646/zootaxa.5446.1.6</ext-link></mixed-citation></ref></ref-list></tp:taxon-treatment>
