# Supplementary material for: ﻿A new species of Cyrtodactylus (Squamata, Gekkonidae) from Hon Tre Island in Khanh Hoa Province, Vietnam
Source: Zookeys. 2025 Sep 24;1253:195–218. doi: 10.3897/zookeys.1253.149459 (PMC12489490; doi:10.3897/zookeys.1253.149459)
Supplement: Supplementary material 4 — Pair–wise genetic distance between samples used in this study based on COI and ND2 [file zookeys-1253-195_article-149459__-s004.xlsx]

## Sheet: COI
Supplementary 4: Pair–wise genetic distance between samples used in this study based on COI
		1	2	3	4	5	6	7	8	9	10	11	12	13	14	15	16	17	18	19	20	21	22	23	24	25	26	27	28	29	30	31	32	33	34	35	36	37	38	39	40	41	42	43	44	45	46	47
1	Cyrtodactylus arnei sp. nov. IEBR R.6366	-
2	Cyrtodactylus arnei sp. nov. IEBR R.6371	0	-
3	C. arndti IEBRR4930	15.951	15.951	-
4	C. arndti IEBRR5077	15.798	15.798	0.153	-
5	C. badenensis IEBR R4976	18.569	18.569	18.247	18.095	-
6	C. badenensis Tr0001	18.721	18.721	18.398	18.246	0.609	-
7	C. bidoupimontis NAP 00080	11.787	11.787	15.185	15.031	17.607	17.759	-
8	C. binhdinhensis IEBR R5207	14.155	14.155	15.346	15.499	15.525	15.677	14.856	-
9	C. binhdinhensis IEBR R5212	14.155	14.155	15.346	15.499	15.525	15.677	14.856	0	-
10	C. bugiamapensis KIZ33	13.162	13.162	14.772	14.758	18.553	18.193	14.724	14.163	14.163	-
11	C. bugiamapensis IEBR A2011 3B	13.242	13.242	14.878	14.726	17.808	17.504	13.319	14.307	14.307	0.187	-
12	C. cattienensis ZMMU R14509	16.718	16.718	17.542	17.38	20.033	19.707	18.891	18.059	18.059	18.167	17.896	-
13	C. chumuensis IEBR R4929	14.879	14.879	15.951	15.798	18.556	18.555	13.803	15.801	15.801	13.309	13.187	17.768	-
14	C. chumuensis IEBRR4928	14.879	14.879	15.951	15.798	18.556	18.555	13.803	15.801	15.801	13.309	13.187	17.768	0	-
15	C. chungi IEBR4581	15.373	15.373	16.863	16.711	20.091	19.482	16.525	16.743	16.743	16.91	16.134	4.603	16.558	16.558	-
16	C. chungi IEBR4582	15.373	15.373	16.863	16.711	20.091	19.482	16.525	16.743	16.743	16.91	16.134	4.603	16.558	16.558	0	-
17	C. condorensis UNS0431	14.916	14.916	17.486	17.334	18.569	18.417	17.609	16.895	16.895	15.939	15.221	18.388	18.411	18.411	18.569	18.569	-
18	C. condorensis ZMMU RAN1987	15.83	15.83	18.401	18.249	18.113	18.113	18.366	17.352	17.352	16.877	16.286	19.05	18.867	18.867	18.721	18.721	5.632	-
19	C. cryptus PNKB1	14.931	14.931	13.927	13.902	18.856	19.044	15.768	15.6	15.6	16.727	16.462	18.515	14.92	14.92	17.953	17.953	17.889	18.298	-
20	C. cryptus VNUFA2014 69	14.612	14.612	14.26	14.108	18.113	18.265	14.393	15.525	15.525	16.958	15.525	18.248	15.344	15.344	17.352	17.352	17.047	17.656	0.176	-
21	C. cucdongensis VNMN2101	12.937	12.937	16.847	16.685	18.856	19.02	13.944	14.942	14.942	14.14	14.266	18.097	16.08	16.08	17.552	17.552	17.7	18.36	15.915	15.593	-
22	C. gialaiensis VNUFR2017.1	16.743	16.743	15.332	15.18	17.96	17.504	15.923	16.286	16.286	15.115	14.764	16.782	17.332	17.332	16.591	16.591	17.808	18.265	17.529	16.895	16.475	-
23	C. gialaiensis VNUFR2017.4	17.047	17.047	15.638	15.486	18.265	17.808	16.229	16.591	16.591	15.308	15.068	16.626	17.639	17.639	16.591	16.591	18.113	18.569	17.714	17.199	16.649	0.304	-
24	C. grismeri ITBCZ693	15.241	15.241	15.092	15.085	20.238	20.604	18.786	18.577	18.577	18.727	18.992	18.198	17.68	17.68	18.379	18.379	15.471	16.39	17.636	17.976	18.252	18.908	19.109	-
25	C. grismeri LSUHC8638	15.982	15.982	15.954	16.107	19.635	19.939	18.675	18.569	18.569	18.487	19.026	18.161	18.094	18.094	18.265	18.265	15.373	16.591	17.324	17.96	17.982	18.874	19.178	0	-
26	C. irregularis ITBCZ10025	12.687	12.687	15.552	15.4	17.279	16.821	8.91	15.276	15.276	16.169	15.129	17.826	14.476	14.476	16.055	16.055	18.05	17.74	15.935	14.972	14.148	15.587	15.893	19.161	19.118	-
27	C. kingsadai IEBRA2013.3	13.851	13.851	12.567	12.415	16.591	16.591	14.993	14.916	14.916	15.015	14.612	17.383	14.574	14.574	16.438	16.438	16.286	16.286	13.162	12.785	15.557	17.504	17.808	17.344	17.808	15.591	-
28	C. kingsadai VNMN PMT2134	13.851	13.851	12.567	12.415	16.591	16.591	14.993	14.916	14.916	15.015	14.612	17.383	14.574	14.574	16.438	16.438	16.286	16.286	13.162	12.785	15.557	17.504	17.808	17.344	17.808	15.591	0	-
29	C. orlovi IEBR3811	15.525	15.525	16.556	16.404	19.026	18.721	15.76	16.286	16.286	14.205	13.242	13.151	16.249	16.249	11.568	11.568	17.352	18.113	16.861	16.134	17.879	15.068	15.373	19.208	18.569	17.117	16.591	16.591	-
30	C. phnomchiensis CBC3003	15.068	15.068	15.337	15.185	17.656	17.504	14.548	15.373	15.373	8.013	7.154	17.256	13.499	13.499	16.591	16.591	16.591	15.677	16.505	15.677	15.753	14.764	15.068	17.725	18.113	14.975	15.373	15.373	15.221	-
31	C. phnomchiensis CBC3004	15.068	15.068	15.336	15.184	17.656	17.504	14.548	15.373	15.373	8.018	7.154	17.258	13.498	13.498	16.591	16.591	16.591	15.83	16.511	15.677	15.757	14.764	15.068	17.728	18.113	14.975	15.373	15.373	15.221	0.152	-
32	C. pseudoquadrivirgatus ITBCZ2532	15.049	15.049	15.349	15.322	18.46	18.284	15.749	14.316	14.316	16.182	16.262	18.133	15.278	15.278	17.203	17.203	17.867	18.46	9.273	9.011	16.62	17.12	16.938	18.364	18.01	15.359	14.397	14.397	18.844	15.394	15.401	-
33	C. cf. pseudoquadrivirgatus ZMMUR13095.2	13.078	13.078	12.578	12.577	17.127	16.895	13.292	13.905	13.905	14.832	15.169	15.54	14.091	14.091	16.336	16.336	16.965	17.24	15.809	15.565	16.027	15.181	14.919	19.127	18.696	13.618	15.766	15.766	16.652	14.616	14.628	13.266	-
34	C. phumyensis IEBR4577	13.699	13.699	14.263	14.111	18.721	18.569	14.847	15.677	15.677	14.678	14.916	17.739	15.646	15.646	15.982	15.982	17.504	18.417	14.552	14.46	9.688	16.895	17.199	17.917	17.504	13.751	15.221	15.221	15.982	15.677	15.677	15.443	13.437	-
35	C. phumyensis ZFMK103153	13.394	13.394	13.955	13.803	18.417	18.265	14.54	15.373	15.373	14.679	14.764	17.741	15.338	15.338	15.677	15.677	17.199	18.113	14.557	14.46	9.687	16.895	17.199	17.919	17.199	13.75	14.916	14.916	15.677	15.525	15.525	15.453	13.433	0.304	-
36	C. phuocbinhensis ITBCZ1518	13.722	13.722	13.68	13.666	18.157	17.799	14.899	15.082	15.082	14.545	14.691	15.257	13.486	13.486	14.883	14.883	16.486	15.411	14.545	14.749	14.52	14.698	14.524	17.091	16.82	13.987	13.573	13.573	15.645	15.107	15.112	15.091	13.082	13.217	13.212	-
37	C. raglai ZMMU R16688	12.301	12.301	13.261	13.105	18.795	18.945	13.903	14.048	14.048	13.38	13.41	17.219	16.586	16.586	16.281	16.281	16.593	15.789	15.454	14.986	16.047	17.691	18.008	18.163	18.946	15.561	12.31	12.31	15.935	14.521	14.523	15.605	13.661	15.297	15.304	14.806	-
38	C. sangi ITBCZ965	15.73	15.73	16.608	16.596	19.26	19.262	16.737	16.731	16.731	15.818	15.652	14.177	17.502	17.502	14.182	14.182	17.776	18.52	15.091	15.301	16.339	16.018	16.209	18.545	18.306	17.628	16.106	16.106	14.76	16.387	16.39	16.364	14.66	16.705	16.715	13.091	14.105	-
39	C. takouensis ITBCZ2527	10.97	10.97	14.368	14.353	17.441	17.082	13.271	12.17	12.17	12.182	11.979	17.807	14.585	14.585	16.342	16.342	15.405	16.15	15.091	15.31	12.146	13.494	13.686	17.818	17.57	13.42	12.842	12.842	15.65	12.739	12.745	14.364	12.715	11.772	11.775	13.818	12.279	14.727	-
40	C. taynguyenensis IEBR A2011.11	16.327	16.327	14.238	14.208	17.203	17.031	16.295	16.121	16.121	17.091	16.805	16.686	16.175	16.175	16.492	16.492	19.514	19.37	14.364	14.509	18.411	17.134	16.96	19.273	18.881	16.28	15.83	15.83	17.74	17.383	17.207	15.455	10.545	16.33	16.338	14.364	15.599	16.364	15.818	-
41	C. tayhoaensis IEBR R4991	13.242	13.242	13.337	13.184	16.134	15.83	14.539	14.46	14.46	13.814	13.851	16.263	13.954	13.954	15.677	15.677	15.525	15.525	12.89	13.09	15.588	16.134	16.438	17.332	17.808	14.066	4.262	4.262	15.83	14.764	14.764	14.136	14.306	14.916	14.612	12.92	12.641	14.731	11.813	14.502	-
42	C. tayhoaensis PYU.DTD 572	13.242	13.242	13.337	13.184	16.134	15.83	14.539	14.46	14.46	13.814	13.851	16.263	13.954	13.954	15.677	15.677	15.525	15.525	12.89	13.09	15.588	16.134	16.438	17.332	17.808	14.066	4.262	4.262	15.83	14.764	14.764	14.136	14.306	14.916	14.612	12.92	12.641	14.731	11.813	14.502	0	-
43	C. ziegleri UNS5007	13.714	13.714	14.022	14.009	17.78	17.242	15.082	14.333	14.333	7.818	7.973	16.722	11.858	11.858	15.831	15.831	16.849	15.774	15.273	15.466	15.591	15.285	15.472	17.455	17.233	13.611	13.915	13.915	16.183	5.095	5.099	14.364	14.033	14.85	14.856	14	13.366	15.636	12.545	15.818	12.917	12.917	-
44	C. ziegleri ZMMU R13116.3	14.581	14.581	15.139	14.983	18.331	18.168	14.5	15.82	15.82	7.505	7.363	17.634	13.538	13.538	17.235	17.235	18.201	17.863	15.389	15.166	15.391	15.493	15.804	18.163	18.316	15.507	14.413	14.413	15.642	5.31	5.304	14.276	15.56	14.721	14.563	14.778	13.999	16.441	12.59	14.994	13.788	13.788	5.133	-
45	C. wayakonei ZFMK91016	16.743	16.743	18.552	18.552	19.482	19.026	17.308	18.874	18.874	19.463	19.178	21.037	18.561	18.561	19.787	19.787	17.808	19.178	18.489	18.265	18.056	18.113	18.417	19.196	18.874	18.489	19.482	19.482	19.635	20.548	20.548	18.245	19.074	17.199	16.895	16.149	17.835	17.825	17.62	18.418	18.569	18.569	19.091	19.244	-
46	Cyrtodactylus sp6 KIZ010100	15.302	15.302	12.528	12.511	16.329	16.154	14.15	14.357	14.357	14.545	14.318	16.161	14.579	14.579	15.44	15.44	18.467	17.944	13.818	14.003	15.406	15.604	15.792	17.818	17.525	13.965	14.994	14.994	15.08	14.717	14.724	14.727	9.148	13.351	13.353	13.273	14.964	14.364	12.909	11.636	13.805	13.805	14.727	15.428	17.954	-
47	Cyrtodactylus sp6 KIZ010691	15.302	15.302	12.528	12.511	16.151	15.976	14.335	14.357	14.357	14.545	14.318	16.161	14.579	14.579	15.255	15.255	18.288	17.765	14	14.186	15.406	15.43	15.62	17.818	17.525	14.149	14.994	14.994	14.902	14.717	14.724	14.909	9.123	13.172	13.175	13.273	14.787	14.364	12.727	11.636	13.805	13.805	14.727	15.428	18.14	0.182	-

## Sheet: ND2
Supplementary 5: Pair–wise genetic distance between samples used in this study based on ND2
		1	2	3	4	5	6	7	8	9	10	11	12	13	14	15	16	17	18	19	20	21	22	23	24	25	26	27	28	29	30	31	32	33	34	35	36
1	Cyrtodactylus arnei sp. nov. IEBR R.6366	-
2	Cyrtodactylus arnei sp. nov. IEBR R.6371	0.105	-
3	C. badenensis Tr0001	18.522	19.92	-
4	C. bidoupimontis VNMN03375	14.389	15.608	19.612	-
5	C. bugiamapensis IEBR A2011.3B	15.532	16.589	19.151	14.188	-
6	C. caovansungi UNS0304	20.097	19.777	23.687	20.415	21.474	-
7	C. cattienensis UNS0389	18.499	18.159	20.782	18.693	19.979	21.377	-
8	C. cattienensis UNS0368	24.139	23.959	23.367	21.311	22.771	23.758	12.215	-
9	C. condorensis UNS0431	22.706	22.69	19.869	22.855	24.161	26.516	22.161	23.429	-
10	C. cryptus VNUFA2014.69	18.697	19.51	18.879	18.1	17.39	20.254	19.68	24.514	23.943	-
11	C. cucdongensis UNS0544	17.716	17.214	20.995	17.174	18.352	22.202	19.025	22.626	22.691	22.717	-
12	C. culaochamensis LSUHC11413	16.92	18.114	17.764	15.926	15.649	21.384	18.978	24.406	22.987	15.951	19.176	-
13	C. culaochamensis LSUHC11414	16.919	18.111	17.764	15.926	15.649	21.27	18.973	24.381	22.981	15.95	19.168	0.143	-
14	C. dati UNS0543	18.793	18.712	23.24	19.371	18.573	19.545	19.835	20.366	23.933	22.163	18.904	21.614	21.61	-
15	C. gialaiensis VNUFR2017.1	17.475	19.149	20.43	15.572	15.345	22.23	21.038	22.997	22.281	18.05	20.051	17.821	17.823	20.427	-
16	C. grismeri LSUHC8638	19.465	20.648	17.774	20.48	21.421	24.894	22.942	26.756	16.07	21.699	23.799	20.962	20.959	24.961	20.626	-
17	C. huynhi UNS0413	17.957	17.737	22.243	16.389	18.22	18.645	16.814	19.161	22.474	20.844	17.188	20.311	20.305	5.279	19.096	23.735	-
18	C. irregularis FMNH HERP258697	15.207	16.181	19.082	14.988	14.321	21.106	19.322	22.08	21.762	18.92	19.122	16.914	16.762	19.158	14.661	20.848	16.82	-
19	C. cf. irregularis HLM0367	15.144	15.831	18.109	9.451	13.437	19.352	17.821	20.929	22.3	16.882	17.281	15.794	15.939	17.226	15.64	19.939	16.846	15.123	-
20	C. kingsadai IEBRA2013.3	15.798	16.499	17.716	16.721	16.87	19.891	18.378	20.684	22.198	15.183	19.107	14.779	14.778	19.215	17.298	19.5	19.588	16.934	16.033	-
21	C. phumyensis ZFMK103153	16.84	17.517	22.242	17.856	19.005	21.444	20.058	23.38	25.023	22.144	12.335	19.91	19.764	20.099	18.836	21.814	17.902	16.208	17.171	20.435	-
22	C. phuocbinhensis KHRes041	17.055	18.117	19.679	16.388	16.297	19.941	14.007	17.837	22.881	17.458	19.466	17.265	17.267	19.732	16.572	20.362	17.487	15.539	15.815	17.859	17.124	-
23	C. raglai ZMMU R16688	15.981	16.453	17.217	15.654	15.722	20.357	17.579	19.724	21.299	14.066	18.284	13.831	13.831	18.955	16.735	18.39	18.308	16.227	14.645	10.363	19.416	16.284	-
24	C. sangi HLM0311	18.377	19.493	21.788	17.993	18.039	22.174	16.54	16.64	23.016	21.322	20.133	20.021	20.021	20.466	18.247	20.868	19.212	16.401	18.087	20.195	18.666	12.612	18.504	-
25	C. spelaeus HLM0315	25.937	26.671	26.258	27.839	26.645	30.357	27.306	31.296	26.678	28.543	27.867	26.742	26.743	30.11	25.731	24.052	29.722	25.261	27.083	27.304	27.972	25.302	25.948	26.965	-
26	C. takouensis UNS0486	14.643	14.438	19.63	14.362	15.948	18.031	16.599	18.97	21.374	19.286	14.097	17.443	17.639	15.419	17.919	21.956	13.772	14.615	15.004	15.946	16.561	15.14	15.505	17.533	27.551	-
27	C. taynguyenensis HLM0337	17.229	18.634	17.849	16.385	15.756	20.764	18.687	22.372	21.984	15.741	19.222	8.806	8.95	20.523	18.394	20.71	18.628	17.224	16.138	14.072	20.681	17.363	12.792	19.922	26.718	17.312	-
28	C. yangbayensis LSUHC11407	15.148	15.821	21.914	16.705	17.907	20.627	19.303	20.115	23.624	21.242	10.73	18.733	18.877	19.339	16.355	21.214	18.438	15.087	16.304	18.961	9.241	16.257	18.673	18.769	27.279	14.707	18.85	-
29	C. yangbayensis UNS0407	17.626	16.959	21.883	16.331	18.384	20.269	19.138	20.1	23.344	21.393	10.681	19.325	19.522	19.141	19.857	24.033	18.307	17.595	16.173	18.558	11.44	19.479	18.146	19.76	27.609	14.331	18.976	0.72	-
30	C. ziegleri HLM0345	15.342	16.603	19.613	14.185	7.978	21.342	20.206	25.449	24.112	18.614	17.966	16.98	16.98	18.703	15.123	20.92	17.627	14.692	14.067	17.38	19.028	16.692	16.322	18.559	26.877	15.525	17.17	17.623	18.007	-
31	C. wayakonei ZFMK91016	25.361	24.885	24.457	27.112	25.277	29.076	25.848	28.341	24.909	26.996	26.913	25.934	26.025	27.086	26.364	24.481	26.217	25.676	26.416	26.783	27.438	25.079	23.307	25.015	15.551	25.747	26.447	24.985	25.315	25.793	-
32	Cyrtodactylus sp1. HLM0316	16.27	17.647	17.284	16.809	16.323	20.59	17.478	21.782	21.449	15.831	18.673	11.447	11.303	20.161	17.625	20.489	19.064	16.664	15.675	13.452	19.79	17.258	13.544	19.532	26.487	17.828	11.283	19.029	18.621	17.642	24.96	-
33	Cyrtodactylus sp4. HLM0354	17.997	19.517	18.452	16.822	16.761	21.079	19.618	25.079	23.108	15.549	20.302	8.214	8.358	21.593	18.189	21.122	20.087	16.986	16.62	15.14	20.461	17.651	14.568	20.127	27.306	17.577	9.479	18.762	18.953	17.722	25.972	12.192	-
34	Cyrtodactylus sp2. HLM0365	18.982	20.577	18.758	17.014	17.044	22.609	19.46	21.782	22.961	16.758	20.851	13.381	13.38	21.882	17.701	22.814	19.401	18.028	16.823	15.343	21.89	17.78	15.342	19.742	26.843	18.698	12.214	20.961	21.213	17.139	26.345	13.191	13.271	-
35	Cyrtodactylus sp3. HLM0366	19.126	20.717	20.065	16.319	16.709	21.969	19.542	24.14	23.858	17.243	20.667	12.402	12.402	21.32	17.193	21.403	20.487	17.169	16.997	15.089	21.197	17.956	15.234	20.422	27.106	18.61	11.876	20.135	20.773	17.024	26.613	12.494	11.927	10.757	-
36	Cyrtodactylus sp5. NAP08781	18.185	19.36	17.481	16.22	16.087	20.346	19.135	24.03	22.513	14.874	19.622	8.128	8.272	20.32	17.662	21.11	19.171	16.469	16.026	14.101	20.352	17.176	13.395	19.811	26.758	16.092	9.612	18.289	18.689	16.775	25.601	12.182	4.042	12.539	12.202	-
